# Supplementary material for: Unique bone microanatomy reveals ancestry of subterranean specializations in mammals
Source: Evol Lett. 2022 Nov 11;6(6):552–61. doi: 10.1002/evl3.303 (PMC9783445; doi:10.1002/evl3.303)
Supplement: Supplementary file 3 — Legend for Dataset S1 [file EVL3-6-552-s001.zip]

Archive with 4 entries (4 files):
- RawDataHumeralCapitulum.csv
- RawDataHumeralDiaphysis.csv
- RawDataHumeralHead.csv
- RawDataLumbarCentrum.csv
