# Supplementary material for: Unique bone microanatomy reveals ancestry of subterranean specializations in mammals
Source: Evol Lett. 2022 Nov 11;6(6):552–61. doi: 10.1002/evl3.303 (PMC9783445; doi:10.1002/evl3.303)
Supplement: Supplementary file 3 — Legend for Dataset S1 [file EVL3-6-552-s001.zip › RawDataHumeralCapitulum.csv]

CNum	Order	Family	Lifestyle	Lineage	Taxon	BM	BV..mm�._C	TV..mm�._C	BV.TV_C	Tb.Th.Mean..mm._C	Tb.Th.Std.Dev..mm._C	Tb.Th.Max..mm._C	Tb.Sp.Mean..mm._C	Tb.Sp.Std.Dev..mm._C	Tb.Sp.Max..mm._C
AL1305058	Eulipotyphla	Talpidae	Te	Out_Su_Tal	Uropsilus_gracilis	16	0.00915251660344057	0.028512391494752	0.321001365498407	0.0690718510443966	0.0239597613786346	0.116650938987732	0.181985338505413	0.0786312332962491	0.303577780723572
AL1311181	Eulipotyphla	Talpidae	Su	Su_Tal	Parascaptor_leucura	45.604	0.286675266240155	0.445593626092685	0.643355850383114	0.137696040626185	0.0476948994089927	0.286145716905594	0.120198089680573	0.0444390951034873	0.242684349417686
H-110326013	Eulipotyphla	Talpidae	Su	Su_Tal	Scaptonyx_fusicaudus	19.41	0.0179783614437005	0.0362975693979688	0.495304830099905	0.085147258696486	0.031604731303697	0.153841495513916	0.115708008086352	0.034180856485168	0.170488387346268
MNHN_1962-2031	Eulipotyphla	Talpidae	Su_sem	Su_sem	Galemys_pyrenaicus	57.5	0.0877018162106541	0.169108029279517	0.518614146142597	0.171917210692767	0.084162938780786	0.414122045040131	0.241399080159974	0.106870141643314	0.435123860836029
NHMUK_ZE_1951.11.12.9	Eulipotyphla	Talpidae	Su	Su_Tal	Parascaptor_leucura	45.604	0.583988643195513	0.630746676645515	0.925868759707662	0.293511867493052	0.083647714785098	0.507706701755524	0.0655543976740847	0.0344350404501508	0.164451539516449
NHMUK_ZE_1958.3.11.5	Eulipotyphla	Talpidae	Su_sem	Su_sem	Condylura_cristata	55.3	0.167075568565998	0.228059824430944	0.732595357305416	0.173273252934657	0.0850555783435509	0.438865214586258	0.102525409041044	0.0375546675004136	0.211017370223999
NHMUK_ZE_1958.3.11.7	Eulipotyphla	Talpidae	Su	Su_Tal	Scalopus_aquaticus	90	0.161806033221232	0.181925959262954	0.88940596425472	0.390509689030698	0.165119893455431	0.667250335216522	0.0938921972884003	0.027665709906514	0.134383648633957
NHMW2004z0210.2	Eulipotyphla	Talpidae	Su	Su_Tal	Urotrichus_giganteus	NA	0.307905062694331	0.438487592011229	0.702197891808183	0.279310840962622	0.103082617385928	0.438066840171814	0.234696390071599	0.110442112238111	0.398501634597778
NMW64409	Eulipotyphla	Talpidae	Te	Out_Su_Tal	Uropsilus_soricipes	16	0.00453278459949129	0.0171736052014179	0.26393902423686	0.0565396255743435	0.019497696326634	0.101823568344116	0.140663467772381	0.0399963147653608	0.19534620642662
PHZ460	Eulipotyphla	Talpidae	Su_sem	Su_sem	Urotrichus_talpoides	45	0.010511375	0.028372625	0.370475942920333	0.0583463834142753	0.0177438294110459	0.0899999961256981	0.115386578603853	0.0308531501125676	0.162788212299347
PHZ484	Eulipotyphla	Talpidae	Su	Su_Tal	Parascalops_breweri	62.5	0.0662750098651215	0.066956009864753	0.989829143029774	0.665610057328081	0.116611780043386	0.732133626937866	0.0520527725422625	0.0192277250609741	0.0785934031009674
SMNS-P-43253-hum	Eulipotyphla	Talpidae	Su	Su_Tal	Tegulariscaptor	NA	0.104992092764772	0.125375378735811	0.837421939007738	0.196881812903711	0.0546905889091693	0.306842863559723	0.0975541290535237	0.0860102508814933	0.308384746313095
SMNS-Z-MAM-160	Eulipotyphla	Talpidae	Su_sem	Su_sem	Desmana_moschata	383	0.785555388322422	0.79055366833647	0.993677494376105	0.974983998329701	0.197545655893007	1.26166164875031	0.0603461527361886	0.0247084253984654	0.0966339483857155
ZMB_Mam_103981	Eulipotyphla	Talpidae	Su	Su_Tal	Euroscaptor_mizura	35.47	0.233355230201278	0.288435627712586	0.809037468955836	0.17679950592939	0.0684437126965612	0.35994291305542	0.0898893749993399	0.044299774560077	0.179310202598572
ZMB_Mam_2761	Eulipotyphla	Solenodontidae	Te	Else	Solenodon_cubanus	1000	2.96349546670054	7.25193195593124	0.408649099951461	0.162671559507856	0.0475392376165857	0.279366433620453	0.321134308017783	0.14898264875836	0.733727157115936
ZMB_Mam_60682	Eulipotyphla	Talpidae	Su	Su_Tal	Talpa_europaea	92.5	0.663207142439275	0.753923920697652	0.879673829456914	0.314826569672839	0.150349948132232	0.603866875171661	0.0952495989276024	0.0413966226647764	0.192387744784355
ZMB_Mam_62455	Eulipotyphla	Talpidae	Su	Su_Tal	Mogera_wogura	97	0.792132877384809	0.869765976151534	0.910742543517016	0.404122721165785	0.15042306598926	0.658028066158295	0.149663868575878	0.0880286580127045	0.292262673377991
ZMB_MAM_72232	Eulipotyphla	Erinaceidae	Te	Out_Su_Tal	Echinosorex_gymnura	1250	3.23049035491775	6.06275670252331	0.532841826486823	0.239297922793365	0.13797645358107	0.67492151260376	0.287311459819911	0.150886002690034	0.705419719219208
