# Supplementary material for: Unique bone microanatomy reveals ancestry of subterranean specializations in mammals
Source: Evol Lett. 2022 Nov 11;6(6):552–61. doi: 10.1002/evl3.303 (PMC9783445; doi:10.1002/evl3.303)
Supplement: Supplementary file 3 — Legend for Dataset S1 [file EVL3-6-552-s001.zip › RawDataHumeralDiaphysis.csv]

CNum	Order	Family	Lifestyle	Lineage	Taxon	BM	MeanTotArea	MeanC
1897.10.3.68	RODENTIA	Ctenomyidae	Su	Su_Cten	Ctenomys_brasiliensis	400.000007987242	6.759258693	69.48202086
A 14 08	ARTIODACTYLA	Tragulidae	Te	Out_Aq_Cet	Tragulus_napu	6500	28.27438073	53.43049941
A.18.11	ARTIODACTYLA	Tayassuidae	Te	Else	Tayassu_pecari	22000	261.2657538	50.72905192
AL1305058	Eulipotyphla	Talpidae	Te	Out_Su_Tal	Uropsilus_gracilis	16	0.665201794	62.05156203
H-110326013	Eulipotyphla	Talpidae	Su	Su_Tal	Scaptonyx_fusicaudus	19.41	2.131294872	59.98896439
IRSNB 13028	RODENTIA	Ctenomyidae	Su	Su_Cten	Ctenomys_opimus	361.501413699189	3.920791523	44.05124628
IRSNB_21d	DASYUROMORPHIA	Dasyuridae	Te	Else	Antechinus_swainsonii	41	3.480735962	57.71035364
IRSNB_39	PERAMELEMORPHIA	Peramelidae	Te	Out_Su_Noto	Perameles_nasuta	859	18.22628043	43.63873493
LHS11041	Eulipotyphla	Talpidae	Su	Su_Tal	Scapanulus_oweni	36.64	6.533448468	55.41918942
MNHN-ZM-MO 1881-1148	DIPROTODONTIA	Potoroidae	Te	Out_Ae_Mars	Potorous_tridactylus	1430	21.31015981	59.72924486
MNHN-ZM-MO 1914-35B	RODENTIA	Heteromyidae	Te	Out_Su_Geo	Chaetodipus_formosus	19	0.759465066	73.73088646
MNHN-ZM-MO 1985-1624	AFROSORICIDA	Tenrecidae	Su	Su_Ory	Oryzorictes_hova	36.5	3.191794444	62.48411111
MNHN-ZM-MO_1884-1293	RODENTIA	Cricetidae	Te	Out_Su_Noti	Abrothrix_olivaceus	27	1.384787156	43.04315229
MNHN-ZM-MO1883-1533	DIPROTODONTIA	Petauridae	Ae	Ae_Mars	Petaurus_australis	572.5	16.4978323	57.60149896
MNHN-ZM-MO1961-951	DIPROTODONTIA	Petauridae	Ae	Ae_Mars	Petaurus_norfolcensis	405	5.225627094	55.5139898
MNHN-ZM-MO1982-1001	AFROSORICIDA	Tenrecidae	Te	Else	Geogale_aurita	6.7	0.679047414	55.09752155
MNHN_1962-2031	Eulipotyphla	Talpidae	Su_sem	Su_sem	Galemys_pyrenaicus	57.5	3.550539744	64.72065128
MNHN_ZM_2012_24	RODENTIA	Cricetidae	Su	Su_Prom	Prometheomys_schaposchnikowi	75	1.864407572	46.09793096
MNHN_ZM_MO_1951_1023	RODENTIA	Sciuridae	Ae	Ae_Sciu	Glaucomys_volans	65.4	2.647884438	30.2127319
NHM_ZD_1991.248	AFROSORICIDA	Tenrecidae	Su	Su_Ory	Oryzorictes_hova	36.5	3.781317848	51.91528362
NHM_ZE_1951.11.14.4	AFROSORICIDA	Chrysochloridae	Su	Su_Chry	Chrysospalax_trevelyani	426.500947187251	18.33853201	58.87665563
NHMUK_ old coll. (no num)	RODENTIA	Bathyergidae	Su	Su_Hete	Georychus_capensis	181	7.230690549	61.98897713
NHMUK_0.7.29.26	RODENTIA	Sciuridae	Ae	Ae_Sciu	Petaurillus_hosei	21.1	1.256436364	51.67968939
NHMUK_1384.a	RODENTIA	Bathyergidae	Su	Su_Hete	Geomys_bursarius	176.7	11.93305891	71.12101964
NHMUK_1860e	ARTIODACTYLA	Camelidae	Te	Out_Aq_Cet	Lama_glama	140000	502.2806678	45.37267273
NHMUK_1920.3.17.63	RODENTIA	Abrocomidae	Te	Else	Abrocoma_budini	219.500666666667	3.813193029	65.82039544
NHMUK_1934.4.1.8	AFROSORICIDA	Chrysochloridae	Su	Su_Chry	Chrysochloris_stuhlmanni	39.7997184672948	4.7970925	63.0966525
NHMUK_1960.8.4.7	Eulipotyphla	Erinaceidae	Te	Out_Su_Tal	Hylomys_suillus	64	3.163390212	55.32836111
NHMUK_1962.3.21.2	RODENTIA	Cricetidae	Te	Out_Su_Ello	Lagurus_lagurus	20.3	0.972464856	59.74040575
NHMUK_1968.8.20.1	RODENTIA	Ctenomyidae	Su	Su_Cten	Ctenomys_talarum	100	3.119713731	48.28961269
NHMUK_1977.2885	RODENTIA	Sciuridae	Ae	Ae_Sciu	Iomys_horsfieldii	175	6.203817143	51.51417
NHMUK_1977.2886	RODENTIA	Sciuridae	Ae	Ae_Sciu	Aeromys_tephromelas	900	22.69317209	48.6827732
NHMUK_1977.465	RODENTIA	Sciuridae	Ae	Ae_Sciu	Petinomys_fuscocapilus	794.5	10.64310553	49.48584045
NHMUK_58.9.61.5	RODENTIA	Cricetidae	Te	Out_Su_Noti	Abrothrix_longipilis	37.5500050718492	2.110183502	53.29147138
NHMUK_6.6.5.23	HYRACOIDEA	Procaviidae	Te	Out_Aq_Sir_Su_Xen	Dendrohyrax_arboreus	3000	32.16524852	79.74061243
NHMUK_76.193	RODENTIA	Thryonomyidae	Te	Out_Su_Hete	Thryonomys_gregorianus	2707.14285714286	26.08717299	62.93257632
NHMUK_93.2.5.45	RODENTIA	Geomyidae	Su	Su_Geo	Pappogeomys_bulleri	149.999565138204	7.549297386	46.3090866
NHMUK_ZD_1858.5.26.23	DIPROTODONTIA	Potoroidae	Te	Out_Ae_Mars	Bettongia_penicillata	1500	13.53101475	64.0036541
NHMUK_ZD_1981.1181	NOTORYCTEMORPHIA	Notoryctidae	Su	Su_Noto	Notoryctes_typhlops	53.25	4.209164134	42.44537082
NHMUK_ZD_1993.120	RODENTIA	Geomyidae	Su	Su_Geo	Orthogeomys_hispidus	499.999995007974	16.97237305	68.48997447
NHMUK_ZD_1994.199	RODENTIA	Sciuridae	Ae	Ae_Sciu	Hylopetes_phayrei	227	3.834409524	61.16352653
NHMUK_ZD_1998.409	RODENTIA	Diatomyidae	Te	Else	Laonastes_aenigmamus	374	6.600709366	62.60518457
NHMUK_ZD_1999.47	Eulipotyphla	Erinaceidae	Te	Out_Su_Tal	Hylomys_megalotis	75.448	2.127846287	57.70768394
NHMUK_ZE_1951.11.12.9	Eulipotyphla	Talpidae	Su	Su_Tal	Parascaptor_leucura	45.604	12.71086834	63.15762069
NHMUK_ZE_1958.3.11.5	Eulipotyphla	Talpidae	Su_sem	Su_sem	Condylura_cristata	55.3	7.65693838	70.47274648
NHMUK_ZE_1958.3.11.7	Eulipotyphla	Talpidae	Su	Su_Tal	Scalopus_aquaticus	90	22.22051566	56.38668916
NHMW2004z0210.2	Eulipotyphla	Talpidae	Su	Su_Tal	Urotrichus_giganteus	NA	5.254618085	69.91175426
NMW12052	RODENTIA	Cricetidae	Su	Su_Ello	Ellobius_fuscocapillus	80	2.784718075	68.26504715
NMW15184	Eulipotyphla	Erinaceidae	Te	Out_Su_Tal	Paraechinus_hypomelas	292	9.377561798	61.37125618
NMW18256	RODENTIA	Calomyscidae	Te	Out_SciuAnoSpalProm	Calomyscus_bailwardi	20.4	0.744578723	46.1198695
NMW18413	RODENTIA	Bathyergidae	Su	Su_Hete	Cryptomys_hottentotus	132.5	3.638371173	66.06496301
NMW20329	RODENTIA	Cricetidae	Su	Su_Ello	Ellobius_lutescens	117.3125	3.272765914	51.4981232
NMW2158	RODENTIA	Spalacidae	Su	Su_Spal	Spalax_graecus	542	17.48269893	65.68158003
NMW23394	RODENTIA	Abrocomidae	Te	Else	Abrocoma_bennettii	265.5	6.773280156	62.12436809
NMW2432	AFROSORICIDA	Tenrecidae	Te	Else	Tenrec_ecaudatus	900	16.94245232	64.92821079
NMW26095	AFROSORICIDA	Chrysochloridae	Su	Su_Chry	Amblysomus_hottentotus	43.9997288359989	2.648325	47.97486711
NMW29531	RODENTIA	Dipodidae	Te	Else	Sicista_betulina	8	0.525432099	61.79962191
NMW41180	Eulipotyphla	Erinaceidae	Te	Out_Su_Tal	Hemiechinus_auritus	342	7.762514879	45.75484775
NMW43360	RODENTIA	Cricetidae	Su	Su_Noti	Chelemys_macronyx	73.2993291651779	3.214146527	62.38060894
NMW61838	RODENTIA	Heteromyidae	Te	Out_Su_Geo	Perognathus_longimembris	8	0.431807976	57.90993501
NMW63141	RODENTIA	Geomyidae	Su	Su_Geo	Thomomys_talpoides	104	4.473437021	68.01639978
NMW64409	Eulipotyphla	Talpidae	Te	Out_Su_Tal	Uropsilus_soricipes	16	0.719501838	57.81323713
NMW65068	RODENTIA	Spalacidae	Su	Su_Spal	Nannospalax_ehrenbergi	160	4.725684211	79.82924027
NMW7194	AFROSORICIDA	Chrysochloridae	Su	Su_Chry	Amblysomus_hottentotus	43.9997288359989	4.900086659	65.80376283
NMW970	AFROSORICIDA	Chrysochloridae	Su	Su_Chry	Chrysochloris_asiatica	49	4.897318857	72.734272
SMNS-P-43253-hum	Eulipotyphla	Talpidae	Su	Su_Tal	Tegulariscaptor	NA	5.012552083	73.55887708
SMNS-Z-MAM-160	Eulipotyphla	Talpidae	Su_sem	Su_sem	Desmana_moschata	383	10.98007563	87.87129244
ZFMK MAM 1979.0155	AFROSORICIDA	Tenrecidae	Su	Su_Ory	Oryzorictes_tetradactylus	36	2.995172147	56.64415087
ZFMK MAM 1981.1464	RODENTIA	Heteromyidae	Te	Out_Su_Geo	Heteromys_desmarestianus	72.5003327786575	2.391517941	63.52220749
ZMB-MAM-22747	RODENTIA	Anomaluridae	Ae	Ae_Ano	Idiurus_zenkeri	100	0.989021472	51.73777301
ZMB-MAM-35059	DIPROTODONTIA	Potoroidae	Te	Out_Ae_Mars	Aepyprymnus_rufescens	3250	13.50084123	65.00667144
ZMB_Mam_034358	RODENTIA	Muridae	Te	Out_SciuAnoSpalProm	Hyomys_goliath	813	19.10790365	82.47958464
ZMB_MAM_078534	RODENTIA	Geomyidae	Su	Su_Geo	Thomomys_bottae	297.58064516129	3.192711027	68.23205798
ZMB_Mam_10088	RODENTIA	Anomaluridae	Ae	Ae_Ano	Idiurus_macrotis	30	2.095257184	49.86870474
ZMB_Mam_103981	Eulipotyphla	Talpidae	Su	Su_Tal	Euroscaptor_mizura	35.47	6.928531882	63.69939191
ZMB_Mam_104697	DIPROTODONTIA	Petauridae	Ae	Ae_Mars	Petaurus_breviceps	110	2.936942011	60.60807279
ZMB_Mam_105768	RODENTIA	Petromuridae	Te	Out_Su_Hete	Petromus_typicus	200	3.214952614	58.03952614
ZMB_MAM_105847	PERISSODACTYLA	Rhinocerotidae	Te	Out_Ae_Chi	Dicerorhinus_sumatrensis	1260000	2353.058894	67.79092959
ZMB_Mam_106888	RODENTIA	Bathyergidae	Su	Su_Hete	Georychus_capensis	181	7.89320932	57.91003056
ZMB_MAM_106893	DIPROTODONTIA	Pseudocheiridae	Ae	Ae_Mars	Petauroides_volans	1350	8.029409129	53.75576598
ZMB_MAM_106984	RODENTIA	Geomyidae	Su	Su_Geo	Orthogeomys_heterodus	615	15.78709622	69.6288676
ZMB_Mam_107240	RODENTIA	Bathyergidae	Su	Su_Hete	Heliophobius_argenteocinereus	160	4.952896774	80.03151129
ZMB_Mam_107241	RODENTIA	Bathyergidae	Su	Su_Hete	Bathyergus_suillus	624.99997503987	17.89372319	69.82386388
ZMB_MAM_12407	CARNIVORA	Mustelidae	Te	Out_Ae_Chi	Mustela_eversmanii	1350	13.00301569	71.69168759
ZMB_MAM_13295	CARNIVORA	Hyaenidae	Te	Out_Ae_Chi	Crocuta_crocuta	63000	364.5515106	68.22697877
ZMB_Mam_13543	RODENTIA	Echimyidae	Te	Out_Su_Cten	Proechimys_mincae	284.997	5.119667233	63.27093463
ZMB_MAM_15764	PERAMELEMORPHIA	Peramelidae	Te	Out_Su_Noto	Echymipera_clara	1236.5	13.10361073	57.35771124
ZMB_MAM_15963	PERISSODACTYLA	Equidae	Te	Out_Ae_Chi	Equus_quagga	280000	967.6879324	67.49809851
ZMB_MAM_17246	CARNIVORA	Ursidae	Te	Out_Ae_Chi	Ailuropoda_melanoleuca	117500	480.1497194	66.66802342
ZMB_Mam_21098	HYRACOIDEA	Procaviidae	Te	Out_Aq_Sir_Su_Xen	Dendrohyrax_arboreus	3000	37.7269558	71.25786429
ZMB_MAM_21249	RODENTIA	Spalacidae	Su	Su_Spal	Rhizomys_sumatrensis	3000	40.70302766	75.76250409
ZMB_MAM_21479	HYRACOIDEA	Procaviidae	Te	Out_Aq_Sir_Su_Xen	Heterohyrax_brucei	2456.7	28.7180557	62.91168559
ZMB_Mam_22986	CARNIVORA	Herpestidae	Te	Out_Ae_Chi	Helogale_parvula	274.8	7.951424242	66.77970945
ZMB_MAM_26760	DIDELPHIMORPHIA	Didelphidae	Te	Else	Caluromys_philander	350	6.368530872	69.52211879
ZMB_Mam_2761	Eulipotyphla	Solenodontidae	Te	Else	Solenodon_cubanus	1000	21.92078425	60.12652055
ZMB_Mam_3121	DASYUROMORPHIA	Myrmecobiidae	Te	Else	Myrmecobius_fasciatus	471.5	13.31407664	58.1340243
ZMB_Mam_3202	RODENTIA	Capromyidae	Te	Out_Su_Cten	Capromys_pilorides	4683	25.32081624	59.42799262
ZMB_Mam_34364	RODENTIA	Muridae	Te	Out_SciuAnoSpalProm	Uromys_anak	71.7425373134328	8.64785812	62.77815641
ZMB_MAM_35173	AFROSORICIDA	Chrysochloridae	Su	Su_Chry	Calcochloris_obtusirostris	24	6.34440814	53.51150581
ZMB_MAM_35694	NOTORYCTEMORPHIA	Notoryctidae	Su	Su_Noto	Notoryctes_typhlops	53.25	4.891850379	45.18697348
ZMB_Mam_35793	PRIMATES	Aotidae	Te	Out_Ae_Der	Aotus_azarae	944.25	15.98982102	48.05434756
ZMB_Mam_36344	RODENTIA	Anomaluridae	Ae	Ae_Ano	Anomalurus_derbianus	650	16.39333551	50.64915347
ZMB_Mam_38821	RODENTIA	Ctenomyidae	Su	Su_Cten	Ctenomys_magellanicus	272.000686407695	6.340479376	53.34887625
ZMB_Mam_43005	RODENTIA	Muridae	Te	Out_SciuAnoSpalProm	Meriones_meridianus	53	0.997007853	68.60522513
ZMB_MAM_44588	AFROSORICIDA	Tenrecidae	Te	Else	Setifer_setosus	225	5.5521172	66.83589474
ZMB_MAM_48713	ARTIODACTYLA	Bovidae	Te	Out_Aq_Cet	Tragelaphus_imberbis	82500	972.9227911	55.97330952
ZMB_MAM_4950	PERISSODACTYLA	Tapiridae	Te	Out_Ae_Chi	Tapirus_indicus	250000	1202.353757	78.16750546
ZMB_MAM_49955	CARNIVORA	Canidae	Te	Out_Ae_Chi	Vulpes_vulpes	4132	36.86221962	61.1050055
ZMB_MAM_5071	RODENTIA	Heteromyidae	Te	Out_Su_Geo	Perognathus_fasciatus	11.5499472298547	2.253110687	64.14465458
ZMB_Mam_5294	PRIMATES	Galagidae	Te	Out_Ae_Der	Otolemur_garnettii	1300	19.39792378	60.96471748
ZMB_Mam_5371	RODENTIA	Nesomyidae	Te	Out_SciuAnoSpalProm	Cricetomys_gambianus	1500	22.18829922	66.25962241
ZMB_MAM_55128	CHIROPTERA	Vespertilionidae	Ae	Ae_Chi	Pipistrellus_pipistrellus	5	0.595111815	60.17414622
ZMB_Mam_56204	ARTIODACTYLA	Camelidae	Te	Out_Aq_Cet	Vicugna_vicugna	50000	439.6210565	37.51263143
ZMB_Mam_56731	CARNIVORA	Mustelidae	Te	Out_Ae_Chi	Mustela_nivalis	46.9	2.391909609	56.70281281
ZMB_MAM_5810	Eulipotyphla	Erinaceidae	Te	Out_Su_Tal	Atelerix_albiventris	500	11.44023575	67.70125712
ZMB_MAM_58145	CARNIVORA	Felidae	Te	Out_Ae_Chi	Leptailurus_serval	13350	50.22870415	61.12674823
ZMB_MAM_6007	CINGULATA	Dasypodidae	Su	Su_Xen	Chlamyphorus_truncatus	44.3	6.287368421	75.05429009
ZMB_Mam_60682	Eulipotyphla	Talpidae	Su	Su_Tal	Talpa_europaea	92.5	17.18575676	59.37295332
ZMB_MAM_6241	DIPROTODONTIA	Acrobatidae	Ae	Ae_Mars	Acrobates_pygmaeus	13	0.976385965	45.49508421
ZMB_Mam_62455	Eulipotyphla	Talpidae	Su	Su_Tal	Mogera_wogura	97	16.42110825	64.70226522
ZMB_MAM_66825	CHIROPTERA	Pteropodidae	Ae	Ae_Chi	Dobsonia_peronii	224	9.400488296	51.20432315
ZMB_MAM_68945	CARNIVORA	Viverridae	Te	Out_Ae_Chi	Civettictis_civetta	13667	118.5850398	60.52584042
ZMB_Mam_69096	DERMOPTERA	Cynocephalidae	Ae	Ae_Der	Galeopterus_variegatus	1100	25.49630372	61.89617189
ZMB_Mam_69105	DERMOPTERA	Cynocephalidae	Ae	Ae_Der	Cynocephalus_volans	1300	21.28399344	62.51885492
ZMB_Mam_70801	LAGOMORPHA	Leporidae	Te	Else	Lepus_europaeus	4175	38.57988515	56.87569516
ZMB_Mam_70881	RODENTIA	Hystricidae	Te	Else	Hystrix_africaeaustralis	24000	153.9881048	65.64815672
ZMB_Mam_71049	ARTIODACTYLA	Moschidae	Te	Out_Aq_Cet	Moschus_moschiferus	10000	99.3181899	51.46096017
ZMB_Mam_71181	RODENTIA	Ctenodactylidae	Te	Else	Ctenodactylus_gundi	288.8	6.250152462	58.63505303
ZMB_Mam_71612	AFROSORICIDA	Tenrecidae	Te	Else	Echinops_telfairi	180	3.663616906	66.44108993
ZMB_MAM_71614	AFROSORICIDA	Tenrecidae	Te	Else	Microgale_cowani	43.9	0.675511844	55.12589002
ZMB_MAM_72232	Eulipotyphla	Erinaceidae	Te	Out_Su_Tal	Echinosorex_gymnura	1250	21.28277978	67.71023276
ZMB_Mam_72392	RODENTIA	Thryonomyidae	Te	Out_Su_Hete	Thryonomys_swinderianus	6600	46.34209431	71.45031585
ZMB_Mam_72483	RODENTIA	Dasyproctidae	Te	Else	Dasyprocta_punctata	2674.97667835557	69.53388532	45.94262149
ZMB_MAM_72566	RODENTIA	Spalacidae	Su	Su_Spal	Tachyoryctes_splendens	220	6.862713776	73.60695931
ZMB_Mam_7259	RODENTIA	Echimyidae	Te	Out_Su_Cten	Kannabateomys_amblyonyx	599.998	9.526116165	54.45497603
ZMB_Mam_72793	RODENTIA	Muridae	Te	Out_SciuAnoSpalProm	Tatera_indica	146.7	1.793955115	56.86414092
ZMB_Mam_74869	PRIMATES	Cercopithecidae	Te	Out_Ae_Der	Papio_anubis	19500	232.5247647	70.57028005
ZMB_MAM_76897	AFROSORICIDA	Chrysochloridae	Su	Su_Chry	Chrysochloris_asiatica	49	4.012224062	55.84055188
ZMB_MAM_78469	DIPROTODONTIA	Hypsiprymnodontidae	Te	Out_Ae_Mars	Hypsiprymnodon_moschatus	500	18.69056206	41.32088842
ZMB_MAM_78541	RODENTIA	Cricetidae	Su	Su_Ello	Ellobius_talpinus	40	2.182364417	57.20592761
ZMB_Mam_78542	RODENTIA	Cricetidae	Te	Out_SciuAnoSpalProm	Dicrostonyx_groenlandicus	66	1.978613742	69.02249768
ZMB_MAM_78545	RODENTIA	Spalacidae	Su	Su_Spal	Spalax_microphthalmus	470	13.87819604	72.73596136
ZMB_Mam_78560	RODENTIA	Sciuridae	Ae	Ae_Sciu	Petaurista_petaurista	1750	18.74443282	54.3388458
ZMB_Mam_78602	RODENTIA	Sciuridae	Ae	Ae_Sciu	Pteromys_volans	130	2.720436433	56.76188931
ZMB_MAM_79109	RODENTIA	Bathyergidae	Su	Su_Hete	Heterocephalus_glaber	35	2.376165766	65.98244144
ZMB_Mam_7975	ARTIODACTYLA	Suidae	Te	Else	Sus_scrofa	130000	367.8594456	66.43602449
ZMB_Mam_81126	RODENTIA	Chinchillidae	Te	Else	Chinchilla_lanigera	642.5	6.091880326	51.01169628
ZMB_Mam_8283	RODENTIA	Echimyidae	Te	Out_Su_Cten	Thrichomys_apereoides	373.5	5.934822849	59.75430007
ZMB_Mam_8317	RODENTIA	Octodontidae	Su	Su_Octo	Spalacopus_cyanus	98	1.848369518	71.46624443
ZMB_Mam_8321	RODENTIA	Octodontidae	Te	Out_Su_Octo	Octodon_degus	197.667333333333	2.94866021	73.76450282
ZMB_Mam_8345	RODENTIA	Echimyidae	Te	Out_Su_Cten	Echimys_chrysurus	652.499224727583	7.194332324	62.65267979
ZMB_Mam_84912	MACROSCELIDEA	Macroscelididae	Te	Out_Su_Chry_Ory	Petrodromus_tetradactylus	210	5.919047674	55.11541163
ZMB_MAM_85644	CHIROPTERA	Megadermatidae	Ae	Ae_Chi	Megaderma_spasma	26	2.41904822	46.53198887
ZMB_MAM_85657	CHIROPTERA	Noctilionidae	Ae	Ae_Chi	Noctilio_leporinus	50	6.879234043	51.29060895
ZMB_Mam_86677	RODENTIA	Muridae	Te	Out_SciuAnoSpalProm	Rhabdomys_pumilio	51	7.70931116	64.56644272
ZMB_MAM_87169	SCANDENTIA	Tupaiidae	Te	Else	Tupaia_javanica	105	2.278652699	60.52939323
ZMB_MAM_88424	CHIROPTERA	Pteropodidae	Ae	Ae_Chi	Pteropus_vampyrus	872	35.8284433	52.43278179
ZMB_Mam_89416	HYRACOIDEA	Procaviidae	Te	Out_Aq_Sir_Su_Xen	Procavia_capensis	3600	40.38895546	65.61508739
ZMB_Mam_91292	RODENTIA	Sciuridae	Ae	Ae_Sciu	Petaurista_philippensis	1652	30.72659577	60.00709793
ZMB_Mam_93877	LAGOMORPHA	Leporidae	Te	Else	Ochotona_princeps	100	4.259013793	53.22193017
ZMB_Mam_94752	ARTIODACTYLA	Cervidae	Te	Out_Aq_Cet	Dama_dama	70000	350.2166381	53.91843008
