# Supplementary material for: Unique bone microanatomy reveals ancestry of subterranean specializations in mammals
Source: Evol Lett. 2022 Nov 11;6(6):552–61. doi: 10.1002/evl3.303 (PMC9783445; doi:10.1002/evl3.303)
Supplement: Supplementary file 3 — Legend for Dataset S1 [file EVL3-6-552-s001.zip › RawDataHumeralHead.csv]

CNum	Order	Family	Lifestyle	Lineage	Taxon	BM	BV..mm�._H	TV..mm�._H	BV.TV_H	Tb.Th.Mean..mm._H	Tb.Th.Std.Dev..mm._H	Tb.Th.Max..mm._H	Tb.Sp.Mean..mm._H	Tb.Sp.Std.Dev..mm._H	Tb.Sp.Max..mm._H
A 14 08	ARTIODACTYLA	Tragulidae	Te	Out_Aq_Cet	Tragulus_napu	6500	14.2180995795118	27.4826928441549	0.517347396055323	0.324818498687194	0.222614388604627	0.801675736904144	0.359981717717742	0.180298490349422	0.801675736904144
A.18.11	ARTIODACTYLA	Tayassuidae	Te	Else	Tayassu_pecari	22000	305.90272632668	630.621075517736	0.485081672976971	0.269088219765434	0.0699109826437281	0.66547018289566	0.408405299088452	0.128673733442646	0.848311305046082
AL1305058	Eulipotyphla	Talpidae	Te	Out_Su_Tal	Uropsilus_gracilis	16	0.0136005015881221	0.0438003283089614	0.310511407407407	0.0552983796678748	0.0144708189507835	0.0886794254183769	0.182789163670738	0.0833067293776192	0.308056205511093
AL1311181	Eulipotyphla	Talpidae	Su	Su_Tal	Parascaptor_leucura	45.604	0.155451163926121	0.219256230946612	0.708993141289438	0.137475719549771	0.0472439330939173	0.263949394226074	0.100594472167504	0.0475734676518298	0.200552865862846
H-110326013	Eulipotyphla	Talpidae	Su	Su_Tal	Scaptonyx_fusicaudus	19.41	0.0334357944268046	0.0681673144385696	0.490495990669194	0.079294325316	0.0282101464620809	0.130425468087196	0.105111000082665	0.0360935424504149	0.190174773335457
LHS11041	Eulipotyphla	Talpidae	Su	Su_Tal	Scapanulus_oweni	36.64	0.0542287729281179	0.0716802455542444	0.756537209224262	0.139347232953431	0.0551550703672367	0.274618297815323	0.0748956157321601	0.0303285931375125	0.144322440028191
MNHN-ZM-MO1883-1533	DIPROTODONTIA	Petauridae	Ae	Ae_Mars	Petaurus_australis	572.5	3.84186363530681	8.20688649682802	0.468126814814815	0.176872427564652	0.0509197990493277	0.380346924066544	0.271936805513668	0.0916626426955336	0.507446110248566
MNHN-ZM-MO1961-951	DIPROTODONTIA	Petauridae	Ae	Ae_Mars	Petaurus_norfolcensis	405	1.12503200123381	4.92006250025508	0.228662136136581	0.100034191234087	0.0300811113659272	0.186381623148918	0.465998899618063	0.240489307024402	1.02269196510315
MNHN_1962-2031	Eulipotyphla	Talpidae	Su_sem	Su_sem	Galemys_pyrenaicus	57.5	0.132425122386869	0.275887358012621	0.47999706597941	0.123138848599303	0.0433396035494245	0.289631754159927	0.190410307098926	0.061549573884033	0.356378793716431
NHM_ZD_1991.248	AFROSORICIDA	Tenrecidae	Su	Su_Ory	Oryzorictes_hova	36.5	0.10488247590812	0.242226544240601	0.432993321342775	0.1189196830109	0.0373421482444331	0.247721433639526	0.234450010322591	0.105930575349761	0.434903979301453
NHMUK_0.7.29.26	RODENTIA	Sciuridae	Ae	Ae_Sciu	Petaurillus_hosei	21.1	0.0819656617751146	0.233117392898041	0.351606805293006	0.065922150373429	0.0180615117728893	0.120990544557571	0.177559879580136	0.0960592830215659	0.43404358625412
NHMUK_1384.a	RODENTIA	Bathyergidae	Su	Su_Hete	Geomys_bursarius	176.7	1.66226195667236	2.36522648525333	0.702791875127476	0.251626600754703	0.104486848345613	0.583029448986053	0.210800956430905	0.0724628643109787	0.341012537479401
NHMUK_1860e	ARTIODACTYLA	Camelidae	Te	Out_Aq_Cet	Lama_glama	140000	603.500801156439	1535.60610957951	0.393004949245542	0.274123787189566	0.0892773410387988	0.922960937023163	0.601087334579545	0.246478744550676	1.81721210479736
NHMUK_1934.4.1.8	AFROSORICIDA	Chrysochloridae	Su	Su_Chry	Chrysochloris_stuhlmanni	39.7997184672948	0.0445892725016287	0.0762721115894391	0.584607814998565	0.141419682246891	0.0615789157771016	0.275919407606125	0.124343011268553	0.037533836427083	0.196197509765625
NHMUK_1977.2885	RODENTIA	Sciuridae	Ae	Ae_Sciu	Iomys_horsfieldii	175	0.74222337387363	1.8910868912956	0.392485071569148	0.107901142067166	0.0243809033401959	0.192404747009277	0.257099633132469	0.0920748056819691	0.513315081596375
NHMUK_1977.465	RODENTIA	Sciuridae	Ae	Ae_Sciu	Petinomys_fuscocapilus	794.5	3.19389211046305	8.46153808659864	0.377459993416743	0.156781494705668	0.0356522658007961	0.285309553146362	0.375103409893063	0.130092637392363	0.704137325286865
NHMUK_6.6.5.23	HYRACOIDEA	Procaviidae	Te	Out_Aq_Sir_Su_Xen	Dendrohyrax_arboreus	3000	28.9986093428193	69.6497665662373	0.416348981087273	0.211763495707899	0.0501272435861895	0.371720403432846	0.384953511534172	0.109405607399466	0.743440806865692
NHMUK_ZD_1858.5.26.23	DIPROTODONTIA	Potoroidae	Te	Out_Ae_Mars	Bettongia_penicillata	1500	0.714497778525384	1.88668827117877	0.378704733283246	0.155274259358693	0.0375722609490685	0.287712872028351	0.392405102526366	0.130956117160444	0.584131598472595
NHMUK_ZD_1981.1181	NOTORYCTEMORPHIA	Notoryctidae	Su	Su_Noto	Notoryctes_typhlops	53.25	0.111618890660315	0.247287431375508	0.451373084509179	0.105169329102533	0.0257319854919607	0.184908300638199	0.167926235050251	0.0591065355436666	0.293250322341919
NHMUK_ZE_1951.11.12.9	Eulipotyphla	Talpidae	Su	Su_Tal	Parascaptor_leucura	45.604	0.231391610657271	0.244176746503075	0.94763983045518	0.498284703741439	0.235155467604726	0.77626097202301	0.0686801562537087	0.0306522557351538	0.123338669538498
NHMUK_ZE_1958.3.11.5	Eulipotyphla	Talpidae	Su_sem	Su_sem	Condylura_cristata	55.3	0.167535632809001	0.228059824430944	0.734612653618571	0.166054710104511	0.0805368032501746	0.389822661876678	0.0986921756243546	0.0341656661563393	0.173317477107048
NHMUK_ZE_1958.3.11.7	Eulipotyphla	Talpidae	Su	Su_Tal	Scalopus_aquaticus	90	0.173825818447795	0.237565231596685	0.731697215453223	0.201851964851877	0.120841068134066	0.493053197860718	0.117660208801664	0.0398392029436917	0.190047204494476
NHMW2004z0210.2	Eulipotyphla	Talpidae	Su	Su_Tal	Urotrichus_giganteus	NA	0.153995472001331	0.223296463105865	0.689645818206812	0.29606711291425	0.107300708225219	0.470295518636703	0.278121502314978	0.147130850078651	0.516086757183075
NMW43360	RODENTIA	Cricetidae	Su	Su_Noti	Chelemys_macronyx	73.2993291651779	0.166379429180103	0.344801617208029	0.482536684506679	0.0852301335178735	0.0230107244164888	0.189535185694695	0.151922046234928	0.0552849063239566	0.283646911382675
NMW63141	RODENTIA	Geomyidae	Su	Su_Geo	Thomomys_talpoides	104	0.629716418871946	1.05352872140633	0.597721168941037	0.168411906672531	0.0702492364254135	0.393646419048309	0.167102292252862	0.0501759205842923	0.286385327577591
NMW64409	Eulipotyphla	Talpidae	Te	Out_Su_Tal	Uropsilus_soricipes	16	0.0142495973327825	0.0443621047538204	0.321211029365222	0.043786832086856	0.0129101864861492	0.0865333899855614	0.127241796336941	0.0627059007281437	0.266443729400635
NMW7194	AFROSORICIDA	Chrysochloridae	Su	Su_Chry	Amblysomus_hottentotus	43.9997288359989	0.092915895511852	0.129240656899623	0.718937041491647	0.143585861412207	0.0446148819444779	0.298539668321609	0.110419313694955	0.0505210312559887	0.223538607358932
NMW970	AFROSORICIDA	Chrysochloridae	Su	Su_Chry	Chrysochloris_asiatica	49	0.0281257743248687	0.0449288938735242	0.626006382530657	0.159918947375768	0.0473871789232438	0.237656876444817	0.135398992446874	0.0338131740400021	0.186690032482147
PHZ460	Eulipotyphla	Talpidae	Su_sem	Su_sem	Urotrichus_talpoides	45	0.0306477726508299	0.0647227039575043	0.473524293282813	0.0704529250411601	0.0235819677342395	0.131999999284744	0.0996759091239827	0.0341190443785722	0.176343411207199
PHZ484	Eulipotyphla	Talpidae	Su	Su_Tal	Parascalops_breweri	62.5	0.178311871190625	0.178693950398339	0.99786182348724	1.07814246572037	0.207030168821467	1.1583456993103	0.0349018067003243	0.00982169327044359	0.0523956008255482
SMNS-P-43253-hum	Eulipotyphla	Talpidae	Su	Su_Tal	Tegulariscaptor	NA	0.11217153092954	0.125375378735811	0.894685480200273	0.230762462938542	0.118237446672992	0.451354026794434	0.0586167125297457	0.0290367921356036	0.107799999415874
SMNS-Z-MAM-160	Eulipotyphla	Talpidae	Su_sem	Su_sem	Desmana_moschata	383	0.758816876412896	0.79055366833647	0.959854981142069	1.06871386458862	0.367915970149145	1.43055427074432	0.168510531986347	0.0613583996617336	0.230554655194283
ZFMK MAM 1979.0155	AFROSORICIDA	Tenrecidae	Su	Su_Ory	Oryzorictes_tetradactylus	36	0.065290270202995	0.132334137291966	0.493374359323071	0.102794709316233	0.025254971830614	0.158406108617783	0.165669481866979	0.0557569528162137	0.26636666059494
ZMB-MAM-22747	RODENTIA	Anomaluridae	Ae	Ae_Ano	Idiurus_zenkeri	100	0.0420110521104533	0.137579932254246	0.305357412393672	0.0595052522762183	0.0155656444203879	0.100527927279472	0.206618170698316	0.0653737286391024	0.354341179132462
ZMB_Mam_034358	RODENTIA	Muridae	Te	Out_SciuAnoSpalProm	Hyomys_goliath	813	6.03255000664563	12.4661886819389	0.483912939275951	0.159036953461981	0.0527453760086783	0.59917289018631	0.257439926992977	0.0969684246754547	0.540126860141754
ZMB_MAM_078534	RODENTIA	Geomyidae	Su	Su_Geo	Thomomys_bottae	297.58064516129	0.382428334539211	0.881922199663687	0.43363046613981	0.0933904406335483	0.0305356087454169	0.225738793611526	0.166658342508055	0.0582623818835886	0.36640790104866
ZMB_Mam_103981	Eulipotyphla	Talpidae	Su	Su_Tal	Euroscaptor_mizura	35.47	0.115662779545961	0.132414657275801	0.873489249041756	0.192665999602577	0.100236770450454	0.386262387037277	0.0562121252827589	0.0230778900496732	0.116709515452385
ZMB_Mam_105768	RODENTIA	Petromuridae	Te	Out_Su_Hete	Petromus_typicus	200	0.351448289675379	0.76184702995352	0.461310835190656	0.0953866728348607	0.0253730458483992	0.173330649733543	0.184816219489221	0.0638687207180904	0.317765146493912
ZMB_MAM_105847	PERISSODACTYLA	Rhinocerotidae	Te	Out_Ae_Chi	Dicerorhinus_sumatrensis	1260000	7741.09466573248	15655.6481552814	0.494460183887119	0.377974359806355	0.105532110742764	1.4925684928894	0.494495264032332	0.161109672600102	1.4604663848877
ZMB_MAM_106984	RODENTIA	Geomyidae	Su	Su_Geo	Orthogeomys_heterodus	615	2.60235695007729	5.02210507206942	0.518180506527109	0.206469834570642	0.0602927419102769	0.430114328861237	0.427635409274232	0.274592844828779	0.959487676620483
ZMB_Mam_107240	RODENTIA	Bathyergidae	Su	Su_Hete	Heliophobius_argenteocinereus	160	0.899443284745914	1.76046231038584	0.510913116083005	0.125444068026263	0.0441134466019218	0.381237834692001	0.217261349844756	0.0808921816295992	0.371069699525833
ZMB_MAM_12407	CARNIVORA	Mustelidae	Te	Out_Ae_Chi	Mustela_eversmanii	1350	4.02758325871038	15.6644084382766	0.257116843868091	0.0916607478034941	0.0281405546537107	0.364923804998398	0.310647524798431	0.0820356746010844	0.53757905960083
ZMB_MAM_13295	CARNIVORA	Hyaenidae	Te	Out_Ae_Chi	Crocuta_crocuta	63000	392.384434823579	794.767480678146	0.493709725627893	0.322957792343226	0.0893593773001927	1.09567439556122	0.489728871276628	0.162805114985846	0.973311603069305
ZMB_Mam_13543	RODENTIA	Echimyidae	Te	Out_Su_Cten	Proechimys_mincae	284.997	0.797952238408076	1.77144608977706	0.450452454078635	0.109885632793616	0.0395870481884176	0.364409506320953	0.196718833931684	0.0590813513757605	0.303308486938477
ZMB_MAM_15963	PERISSODACTYLA	Equidae	Te	Out_Ae_Chi	Equus_quagga	280000	1273.35708712768	2756.53954308222	0.46194043917247	0.290630371082636	0.0927228649163407	1.04767465591431	0.458146443497923	0.149597210006665	1.37116229534149
ZMB_MAM_17246	CARNIVORA	Ursidae	Te	Out_Ae_Chi	Ailuropoda_melanoleuca	117500	1878.02745812449	4257.93270524937	0.441065556486877	0.289836978706945	0.0690480027614728	0.924290299415588	0.453858392369725	0.114954016999806	1.03338801860809
ZMB_Mam_21098	HYRACOIDEA	Procaviidae	Te	Out_Aq_Sir_Su_Xen	Dendrohyrax_arboreus	3000	16.6591665089349	39.7395068780559	0.419209190492852	0.162287456109824	0.0560272534981127	0.329773813486099	0.31593857949908	0.103219172707041	0.57063764333725
ZMB_Mam_22986	CARNIVORA	Herpestidae	Te	Out_Ae_Chi	Helogale_parvula	274.8	1.36214933430986	3.438165084309	0.396184971026084	0.0976899300023281	0.0269042411383712	0.209600210189819	0.210241748634006	0.0571574812135297	0.419993609189987
ZMB_Mam_2761	Eulipotyphla	Solenodontidae	Te	Else	Solenodon_cubanus	1000	3.86384385200231	9.73396657848963	0.396944433787222	0.162402369171873	0.0502046956954974	0.350204348564148	0.333300090863466	0.158877808048373	0.822755217552185
ZMB_MAM_35173	AFROSORICIDA	Chrysochloridae	Su	Su_Chry	Calcochloris_obtusirostris	24	0.368501683784353	0.74738026819865	0.493057817371234	0.133314209844261	0.0606137317500533	0.36650425195694	0.176986413589791	0.0618867673081167	0.345326393842697
ZMB_MAM_35694	NOTORYCTEMORPHIA	Notoryctidae	Su	Su_Noto	Notoryctes_typhlops	53.25	0.273073297075302	0.523197226048607	0.521931851851852	0.101389880250208	0.0278683094453502	0.174567148089409	0.141915661978392	0.0640563079757158	0.29851707816124
ZMB_Mam_35793	PRIMATES	Aotidae	Te	Out_Ae_Der	Aotus_azarae	944.25	2.70787392915748	9.46087106421742	0.286218246795383	0.121438674969084	0.0331592563338415	0.241867735981941	0.450214828571263	0.170765491988594	0.870000004768372
ZMB_Mam_36344	RODENTIA	Anomaluridae	Ae	Ae_Ano	Anomalurus_derbianus	650	6.71588624122734	16.1712448948639	0.415298035796882	0.204372221686251	0.0533160322485704	0.393717080354691	0.446915584461151	0.138182725327021	0.706743776798248
ZMB_Mam_4187	RODENTIA	Octodontidae	Su	Su_Octo	Spalacopus_cyanus	98	0.0747156403465719	0.232696357585063	0.321086419753086	0.0817255679030891	0.0208704489274256	0.147213086485863	0.219466980666971	0.0848620254730558	0.362663418054581
ZMB_MAM_44588	AFROSORICIDA	Tenrecidae	Te	Else	Setifer_setosus	225	0.653745851653332	1.77010371463383	0.36932629780316	0.0789106446971758	0.0244343508857498	0.17823600769043	0.193955156250718	0.0968900316767819	0.470205277204514
ZMB_MAM_48713	ARTIODACTYLA	Bovidae	Te	Out_Aq_Cet	Tragelaphus_imberbis	82500	86.805262332556	182.395211297687	0.475918538183994	0.300591278286521	0.0676940586026193	0.607590913772583	0.533950441503743	0.155769546336558	0.942727327346802
ZMB_MAM_4950	PERISSODACTYLA	Tapiridae	Te	Out_Ae_Chi	Tapirus_indicus	250000	1061.08467006738	1759.23922336497	0.603149734257172	0.454175106994411	0.170725141050132	1.71270000934601	0.459993330050436	0.14581607487539	0.902013063430786
ZMB_MAM_49955	CARNIVORA	Canidae	Te	Out_Ae_Chi	Vulpes_vulpes	4132	22.85107557876	70.2138134383503	0.325449857510217	0.121208616086696	0.0342091581090872	0.279342353343964	0.362933867828473	0.118234832862009	0.762770354747772
ZMB_MAM_5071	RODENTIA	Heteromyidae	Te	Out_Su_Geo	Perognathus_fasciatus	11.5499472298547	0.0365526663166015	0.0743445112581193	0.491665971004814	0.0974946970577248	0.028219250023668	0.176557555794716	0.154811988144583	0.054861450389882	0.27209347486496
ZMB_Mam_5294	PRIMATES	Galagidae	Te	Out_Ae_Der	Otolemur_garnettii	1300	4.79505083740106	14.1163411632519	0.339680855113058	0.142704701999689	0.052223138190562	0.43948769569397	0.406761345215121	0.126733524804865	0.690555334091187
ZMB_MAM_55128	CHIROPTERA	Vespertilionidae	Ae	Ae_Chi	Pipistrellus_pipistrellus	5	0.0213853641069268	0.0652075159510376	0.327958576477357	0.0455660494344814	0.0163778278654414	0.105000004172325	0.127381681340582	0.0377695272473611	0.214730083942413
ZMB_Mam_56204	ARTIODACTYLA	Camelidae	Te	Out_Aq_Cet	Vicugna_vicugna	50000	413.260652920968	914.494198901379	0.451900792172805	0.303320079957314	0.0885074851772796	0.75323885679245	0.531094012374802	0.1623622246394	1.05184078216553
ZMB_Mam_56731	CARNIVORA	Mustelidae	Te	Out_Ae_Chi	Mustela_nivalis	46.9	0.28184068385289	1.0015007533298	0.281418344335561	0.0688908970643654	0.0191549425307078	0.127975955605507	0.209925943265258	0.0663211115864728	0.368488430976868
ZMB_MAM_5810	Eulipotyphla	Erinaceidae	Te	Out_Su_Tal	Atelerix_albiventris	500	2.21303177659934	4.23244960055396	0.52287256446236	0.155266464341256	0.0388868951824793	0.354013860225677	0.225865198150433	0.0847214216785014	0.484658986330032
ZMB_MAM_58145	CARNIVORA	Felidae	Te	Out_Ae_Chi	Leptailurus_serval	13350	40.0942960095263	98.1310782054764	0.408578981732708	0.161129837869194	0.036838561231954	0.321363687515259	0.390383612864775	0.162426259562496	1.26080083847046
ZMB_MAM_6007	CINGULATA	Dasypodidae	Su	Su_Xen	Chlamyphorus_truncatus	44.3	1.08261788380108	2.76936177461645	0.390926853155912	0.129458056616995	0.0367237151850473	0.2481549680233	0.281873157713192	0.099858626119334	0.524110913276672
ZMB_Mam_60682	Eulipotyphla	Talpidae	Su	Su_Tal	Talpa_europaea	92.5	0.251061622815544	0.347362528238686	0.722765417699373	0.142688903663131	0.0708793269250185	0.403935641050339	0.092118455858734	0.0341572202766398	0.195212975144386
ZMB_Mam_62455	Eulipotyphla	Talpidae	Su	Su_Tal	Mogera_wogura	97	0.650555625045083	0.753960539563559	0.862851025892769	0.232722615323867	0.0943929854735112	0.432483971118927	0.0876920103528071	0.0448542563367131	0.212409898638725
ZMB_MAM_66825	CHIROPTERA	Pteropodidae	Ae	Ae_Chi	Dobsonia_peronii	224	2.128384	5.910106112	0.360126190573547	0.100880949241469	0.034076555405836	0.323184162378311	0.247636585469493	0.0716566560851861	0.435247093439102
ZMB_MAM_68945	CARNIVORA	Viverridae	Te	Out_Ae_Chi	Civettictis_civetta	13667	86.7527190933103	189.177335255649	0.458578819582564	0.200462211281146	0.065214568002748	0.655615150928497	0.367449585676544	0.115916384735227	0.792722046375275
ZMB_Mam_69096	DERMOPTERA	Cynocephalidae	Ae	Ae_Der	Galeopterus_variegatus	1100	6.12416415132463	13.9019060635086	0.440526940935104	0.197737063351269	0.0609293689342613	0.551505029201508	0.405291823768355	0.124519172706092	0.810284733772278
ZMB_Mam_69105	DERMOPTERA	Cynocephalidae	Ae	Ae_Der	Cynocephalus_volans	1300	10.4906446485504	25.1383085307121	0.417317045645045	0.170859642779402	0.0507971121055563	0.621856093406677	0.395106311611016	0.186092225007914	1.04615879058838
ZMB_Mam_70801	LAGOMORPHA	Leporidae	Te	Else	Lepus_europaeus	4175	2.19367591144204	8.25524936703917	0.265731029301277	0.253549872954738	0.11713296430128	0.753075838088989	0.661819113006857	0.204069746576926	0.986007690429688
ZMB_Mam_70881	RODENTIA	Hystricidae	Te	Else	Hystrix_africaeaustralis	24000	180.589100059663	407.32272702702	0.443356307117338	0.191541042850701	0.0491842817720799	0.815642774105072	0.408739973259424	0.158657845841698	0.949935555458069
ZMB_Mam_71049	ARTIODACTYLA	Moschidae	Te	Out_Aq_Cet	Moschus_moschiferus	10000	105.725493888678	219.23802838682	0.482240670866359	0.259848997536067	0.0765461148431028	0.643894970417023	0.443386220177267	0.144964306669904	0.961706101894379
ZMB_MAM_71614	AFROSORICIDA	Tenrecidae	Te	Else	Microgale_cowani	43.9	0.0209755365531423	0.0832535870263123	0.251947541269459	0.0405403803332173	0.013688956534104	0.0780285000801086	0.141332497799538	0.0519347022474809	0.261354476213455
ZMB_MAM_72232	Eulipotyphla	Erinaceidae	Te	Out_Su_Tal	Echinosorex_gymnura	1250	4.47118615087346	10.9069295899046	0.409939948178631	0.142411107724243	0.0357880635320669	0.302905052900314	0.309963646708818	0.0935968196985757	0.645491778850555
ZMB_MAM_72566	RODENTIA	Spalacidae	Su	Su_Spal	Tachyoryctes_splendens	220	1.24688102830151	2.79321240974728	0.446396780978903	0.176335531978803	0.0506675290968674	0.291068017482758	0.292293044383281	0.112479056056944	0.630249679088593
ZMB_Mam_7259	RODENTIA	Echimyidae	Te	Out_Su_Cten	Kannabateomys_amblyonyx	599.998	1.07830641499668	4.60568562091579	0.234125058406022	0.0699955026033297	0.0244302591362725	0.266534149646759	0.350887597873406	0.138098297993249	0.73536092042923
ZMB_Mam_72793	RODENTIA	Muridae	Te	Out_SciuAnoSpalProm	Tatera_indica	146.7	0.129848110300514	0.358970655191706	0.361723467984227	0.0784394736315232	0.0222227082234133	0.133795961737633	0.204725239797252	0.0787399738698732	0.398292124271393
ZMB_Mam_74869	PRIMATES	Cercopithecidae	Te	Out_Ae_Der	Papio_anubis	19500	600.471360448636	1264.62243806268	0.474822636682391	0.298990759543847	0.0704296759347004	0.808093011379242	0.512704638759595	0.165973797120743	1.17531979084015
ZMB_MAM_76897	AFROSORICIDA	Chrysochloridae	Su	Su_Chry	Chrysochloris_asiatica	49	0.269065834787674	0.532064129714596	0.505701887725459	0.102986503171488	0.0288365487036606	0.179550036787987	0.142894125399229	0.0434419186873067	0.254679679870605
ZMB_MAM_78541	RODENTIA	Cricetidae	Su	Su_Ello	Ellobius_talpinus	40	0.294458699230081	0.747347504694445	0.394005061073257	0.0787492672944067	0.0237648163918801	0.201801687479019	0.183550960931949	0.0821368699902116	0.463054358959198
ZMB_MAM_78545	RODENTIA	Spalacidae	Su	Su_Spal	Spalax_microphthalmus	470	4.60815616753486	8.15072512140859	0.56536763280498	0.213299565323261	0.0675414080041287	0.447209715843201	0.27379697272598	0.117141586651558	0.522609055042267
ZMB_Mam_78560	RODENTIA	Sciuridae	Ae	Ae_Sciu	Petaurista_petaurista	1750	7.5924453125	24.705736328125	0.307315079043273	0.113206787386343	0.0318425165652974	0.25617378950119	0.407421814707765	0.155435328806374	0.987737476825714
ZMB_Mam_78602	RODENTIA	Sciuridae	Ae	Ae_Sciu	Pteromys_volans	130	0.208196114127177	0.634061172875367	0.328353356164422	0.0695148795025295	0.0171515999802545	0.121324867010117	0.207826076047886	0.0657747735674722	0.329060316085815
ZMB_MAM_79109	RODENTIA	Bathyergidae	Su	Su_Hete	Heterocephalus_glaber	35	0.218128937931862	0.556265470859084	0.392131004635231	0.148202771595715	0.053865236586607	0.278001368045807	0.32520953054286	0.151815227431932	0.533842325210571
ZMB_Mam_7975	ARTIODACTYLA	Suidae	Te	Else	Sus_scrofa	130000	812.456644006348	1498.07383929045	0.542334177860794	0.356218613933007	0.147249304088789	1.72130954265594	0.398506504957791	0.132943083282811	0.993798673152924
ZMB_Mam_81126	RODENTIA	Chinchillidae	Te	Else	Chinchilla_lanigera	642.5	1.28197874044448	4.10815687855149	0.31205690978785	0.100929314378641	0.0288265959441298	0.197829142212868	0.339242545600373	0.132063182356154	0.795742690563202
ZMB_Mam_8345	RODENTIA	Echimyidae	Te	Out_Su_Cten	Echimys_chrysurus	652.499224727583	0.981074603517131	2.47346572861937	0.396639659149328	0.0921167554831752	0.0269269681258698	0.183076336979866	0.199569034601711	0.0631992450756008	0.437746644020081
ZMB_Mam_84912	MACROSCELIDEA	Macroscelididae	Te	Out_Su_Chry_Ory	Petrodromus_tetradactylus	210	0.677200953453424	1.76967357862457	0.382669980290805	0.105423281163305	0.03699895595893	0.330907553434372	0.24897798957595	0.0852618870164779	0.502493381500244
ZMB_MAM_85644	CHIROPTERA	Megadermatidae	Ae	Ae_Chi	Megaderma_spasma	26	0.0297869634227094	0.0962778497776213	0.309385424492862	0.0646544002305121	0.0208569135448152	0.117849506437778	0.203295061274548	0.0643876384473431	0.287707328796387
ZMB_MAM_85657	CHIROPTERA	Noctilionidae	Ae	Ae_Chi	Noctilio_leporinus	50	0.691570328298844	2.20715563448587	0.313331020927275	0.102823828462001	0.0269865660863061	0.170317381620407	0.311265195998606	0.0958688364701419	0.517810881137848
ZMB_Mam_86677	RODENTIA	Muridae	Te	Out_SciuAnoSpalProm	Rhabdomys_pumilio	51	1.03680925578475	2.21479283470743	0.468129226145755	0.124400864024205	0.0325348171118749	0.238050982356071	0.203014923860763	0.0614272822888743	0.348317444324493
ZMB_MAM_87169	SCANDENTIA	Tupaiidae	Te	Else	Tupaia_javanica	105	0.299565683215292	0.747380053941274	0.400821083778656	0.0793033737451033	0.0187941498274163	0.124599516391754	0.166229689574735	0.042913776836257	0.248294487595558
ZMB_MAM_88424	CHIROPTERA	Pteropodidae	Ae	Ae_Chi	Pteropus_vampyrus	872	14.2116728199586	37.5112709224385	0.378864071263911	0.207417139643261	0.0712902163679872	0.559151172637939	0.505945091946891	0.222764023731389	1.31775379180908
ZMB_Mam_91292	RODENTIA	Sciuridae	Ae	Ae_Sciu	Petaurista_philippensis	1652	15.2163469081974	34.534507716478	0.440612822198621	0.182334425247982	0.0627258687677184	0.443101108074188	0.38316765936006	0.135543682041488	0.824919164180756
ZMB_Mam_93877	LAGOMORPHA	Leporidae	Te	Else	Ochotona_princeps	100	1.01765321668803	2.75862322883493	0.368898951495389	0.106254423840478	0.0315286829197601	0.216144129633904	0.24291343740533	0.0913318530790991	0.534811556339264
ZMB_Mam_94752	ARTIODACTYLA	Cervidae	Te	Out_Aq_Cet	Dama_dama	70000	276.208635314482	625.611592218992	0.441501786011977	0.323816307028722	0.0836292040245865	0.82702898979187	0.549663369271788	0.158777523236038	1.0643482208252
