# Supplementary material for: Unique bone microanatomy reveals ancestry of subterranean specializations in mammals
Source: Evol Lett. 2022 Nov 11;6(6):552–61. doi: 10.1002/evl3.303 (PMC9783445; doi:10.1002/evl3.303)
Supplement: Supplementary file 3 — Legend for Dataset S1 [file EVL3-6-552-s001.zip › RawDataLumbarCentrum.csv]

CNum	BV..mm..	TV..mm..	BV.TV	Tb.Th_Mean	Tb.Th_Std_Dev	Tb.Th_Max	Tb.Sp_Mean	Tb.Sp_Std_Dev	Tb.Sp_Max	Order	Family	Lifestyle	Lineage	Taxon	BM
1897.10.3.68	0.605	2.295	0.263	0.134	0.029	0.226	0.455	0.183	0.746	RODENTIA	Ctenomyidae	Su	Su_Cten	Ctenomys_brasiliensis	400.000007987242
A 14 08	5.07	25.412	0.2	0.171	0.093	0.662	0.76	0.271	1.172	ARTIODACTYLA	Tragulidae	Te	Out_Aq_Cet	Tragulus_napu	6500
A.18.11	60.014	168.567	0.356	0.275	0.088	0.808	0.74	0.466	2.021	ARTIODACTYLA	Tayassuidae	Te	Else	Tayassu_pecari	22000
AL1305058	0.003058771	0.044286717	0.069067455	0.038081801	0.007724702	0.049214635	0.2892458	0.076041396	0.390111983	Eulipotyphla	Talpidae	Te	Out_Su_Tal	Uropsilus_gracilis	16
Confluence	74941.246	191933.295	0.39	0.487	0.377	4.857	0.777	0.236	3.029	PROBOSCIDEA	Elephantidae	Te	Else	Elephas_maximus	3178000
H-110326013	6.89e-05	0.073297032	0.00094	0.033035684	0.005619018	0.038183767	1.254463043	0.013995062	1.255137086	Eulipotyphla	Talpidae	Su	Su_Tal	Scaptonyx_fusicaudus	19.41
IRSNB 13028	0.072	0.368	0.197	0.106	0.024	0.16	0.639	0.277	1.015	RODENTIA	Ctenomyidae	Su	Su_Cten	Ctenomys_opimus	361.501413699189
IRSNB_21d	0.2	1.34	0.149	0.091	0.04	0.225	0.527	0.246	0.95	DASYUROMORPHIA	Dasyuridae	Te	Else	Antechinus_swainsonii	41
IRSNB_39	0.088	2.406	0.036	0.111	0.034	0.215	1.425	0.315	1.738	PERAMELEMORPHIA	Peramelidae	Te	Out_Su_Noto	Perameles_nasuta	859
LHS11041	0.024585571	0.142727686	0.172255095	0.071643981	0.020681558	0.119853266	0.243963956	0.059472095	0.335803121	Eulipotyphla	Talpidae	Su	Su_Tal	Scapanulus_oweni	36.64
MNHN-ZM-MO 1881-1148	2.413	24.812	0.097	0.201	0.109	0.591	1.621	0.607	2.216	DIPROTODONTIA	Potoroidae	Te	Out_Ae_Mars	Potorous_tridactylus	1430
MNHN-ZM-MO 1893-473	0.46	1.746	0.263	0.1	0.044	0.3	0.356	0.133	0.629	NOTORYCTEMORPHIA	Notoryctidae	Su	Su_Noto	Notoryctes_typhlops	53.25
MNHN-ZM-MO 1914-35B	0.002	0.021	0.097	0.084	0.02	0.102	0.495	0.059	0.512	RODENTIA	Heteromyidae	Te	Out_Su_Geo	Chaetodipus_formosus	19
MNHN-ZM-MO 1985-1624	0.136	0.545	0.25	0.116	0.036	0.197	0.307	0.099	0.473	AFROSORICIDA	Tenrecidae	Su	Su_Ory	Oryzorictes_hova	36.5
MNHN-ZM-MO_1884-1293	0.006	0.24	0.024	0.064	0.014	0.079	1.08	0.222	1.225	RODENTIA	Cricetidae	Te	Out_Su_Noti	Abrothrix_olivaceus	27
MNHN-ZM-MO1883-1533	0.448	2.289	0.196	0.198	0.059	0.365	0.923	0.343	1.416	DIPROTODONTIA	Petauridae	Ae	Ae_Mars	Petaurus_australis	572.5
MNHN-ZM-MO1961-951	0.008	0.132	0.059	0.103	0.047	0.181	0.962	0.102	1.001	DIPROTODONTIA	Petauridae	Ae	Ae_Mars	Petaurus_norfolcensis	405
MNHN-ZM-MO1982-1001	0.003	0.044	0.062	0.05	0.009	0.069	0.637	0.117	0.688	AFROSORICIDA	Tenrecidae	Te	Else	Geogale_aurita	6.7
MNHN_1962-2031	0.047	0.219	0.213	0.094	0.025	0.172	0.282	0.07	0.381	Eulipotyphla	Talpidae	Su_sem	Su_sem	Galemys_pyrenaicus	57.5
MNHN_A_1251	1.275	4.206	0.303	0.108	0.022	0.178	0.361	0.094	0.517	CHIROPTERA	Pteropodidae	Ae	Ae_Chi	Pteropus_giganteus	1175
MNHN_AC_1887.1237	247.433	857.727	0.288	0.236	0.091	1.163	0.819	0.379	2.006	ARTIODACTYLA	Bovidae	Te	Out_Aq_Cet	Kobus_ellipsiprymnus	175333
MNHN_AC_1950.194	2099.115	6919.09	0.303	0.208	0.049	0.583	0.579	0.295	2.613	PRIMATES	Hominidae	Te	Out_Ae_Der	Pan_troglodytes	44984
MNHN_AC_1978.27	1188.543	2486.08	0.478	0.319	0.088	1.246	0.567	0.29	2.093	ARTIODACTYLA	Giraffidae	Te	Out_Aq_Cet	Okapia_johnstoni	225000
MNHN_AC_1981.1023	148.769	502.616	0.296	0.242	0.112	1.407	1.018	0.721	3.109	ARTIODACTYLA	Bovidae	Te	Out_Aq_Cet	Cephalophus_silvicultor	62000
MNHN_AC_1998.1981	164.314	519.652	0.316	0.264	0.077	0.879	0.741	0.335	2.093	CARNIVORA	Felidae	Te	Out_Ae_Chi	Acinonyx_jubatus	53500
MNHN_AC_2000-827	22.338	66.576	0.336	0.385	0.358	1.407	0.586	0.3	1.4	RODENTIA	Diatomyidae	Te	Else	Dolichotis_patagonum	12500
MNHN_CG_1996.2499	91.108	278.374	0.327	0.286	0.162	1.272	0.772	0.404	1.891	CARNIVORA	Canidae	Te	Out_Ae_Chi	Canis_lupus	26625
MNHN_CG2000-409	0.076	0.282	0.269	0.117	0.053	0.259	0.304	0.147	0.607	LAGOMORPHA	Leporidae	Te	Else	Ochotona_rufescens	250
MNHN_ZM_2012_24	0.008	0.287	0.029	0.051	0.014	0.095	0.902	0.223	1.073	RODENTIA	Cricetidae	Su	Su_Prom	Prometheomys_schaposchnikowi	75
MNHN_ZM_MO_1951_1023	0.009	0.066	0.136	0.11	0.027	0.147	0.66	0.135	0.706	RODENTIA	Sciuridae	Ae	Ae_Sciu	Glaucomys_volans	65.4
NHM_ZD_1991.248	0.194	1.001	0.193	0.094	0.024	0.167	0.369	0.182	0.753	AFROSORICIDA	Tenrecidae	Su	Su_Ory	Oryzorictes_hova	36.5
NHM_ZE_1951.11.14.4	5.948	17.916	0.332	0.113	0.03	0.305	0.255	0.104	0.569	AFROSORICIDA	Chrysochloridae	Su	Su_Chry	Chrysospalax_trevelyani	426.500947187251
NHMUK_ old coll. (no num)	0.686	2.75	0.25	0.131	0.041	0.228	0.402	0.134	0.664	RODENTIA	Bathyergidae	Su	Su_Hete	Georychus_capensis	181
NHMUK_1384.a	3.485	12.25	0.284	0.237	0.128	0.708	0.617	0.199	0.932	RODENTIA	Bathyergidae	Su	Su_Hete	Geomys_bursarius	176.7
NHMUK_1721.a	0.556	2.237	0.249	0.209	0.059	0.355	0.969	0.503	1.513	RODENTIA	Sciuridae	Ae	Ae_Sciu	Eoglaucomys_fimbriatus	646.85
NHMUK_1860e	161.838	659.953	0.245	0.282	0.121	1.162	1.202	0.55	3.07	ARTIODACTYLA	Camelidae	Te	Out_Aq_Cet	Lama_glama	140000
NHMUK_1920.3.17.63	0.02	0.384	0.052	0.176	0.04	0.233	1.797	0.075	1.805	RODENTIA	Abrocomidae	Te	Else	Abrocoma_budini	219.500666666667
NHMUK_1934.4.1.8	0.192	0.859	0.224	0.104	0.036	0.233	0.385	0.167	0.804	AFROSORICIDA	Chrysochloridae	Su	Su_Chry	Chrysochloris_stuhlmanni	39.7997184672948
NHMUK_1960.8.4.7	0.056	0.232	0.24	0.085	0.029	0.159	0.461	0.217	0.77	Eulipotyphla	Erinaceidae	Te	Out_Su_Tal	Hylomys_suillus	64
NHMUK_1962.3.21.2	0.008	0.096	0.079	0.059	0.014	0.089	0.708	0.185	0.805	RODENTIA	Cricetidae	Te	Out_Su_Ello	Lagurus_lagurus	20.3
NHMUK_1968.8.20.1	0.138	1.356	0.102	0.067	0.019	0.116	0.466	0.155	0.732	RODENTIA	Ctenomyidae	Su	Su_Cten	Ctenomys_talarum	100
NHMUK_1977.2885	0.069	0.378	0.182	0.116	0.032	0.192	0.634	0.282	1.015	RODENTIA	Sciuridae	Ae	Ae_Sciu	Iomys_horsfieldii	175
NHMUK_1977.2886	1.378	5.21	0.265	0.3	0.171	0.666	0.97	0.416	1.472	RODENTIA	Sciuridae	Ae	Ae_Sciu	Aeromys_tephromelas	900
NHMUK_1977.465	0.258	1.011	0.255	0.178	0.065	0.43	0.792	0.401	1.187	RODENTIA	Sciuridae	Ae	Ae_Sciu	Petinomys_fuscocapilus	794.5
NHMUK_58.9.61.5	0.027	0.358	0.076	0.071	0.021	0.12	0.575	0.194	0.755	RODENTIA	Cricetidae	Te	Out_Su_Noti	Abrothrix_longipilis	37.5500050718492
NHMUK_6.6.5.23	14.402	38.148	0.378	0.238	0.08	0.649	0.538	0.256	1.131	HYRACOIDEA	Procaviidae	Te	Out_Aq_Sir_Su_Xen	Dendrohyrax_arboreus	3000
NHMUK_76.193	1.375	7.316	0.188	0.173	0.068	0.447	0.767	0.304	1.557	RODENTIA	Thryonomyidae	Te	Out_Su_Hete	Thryonomys_gregorianus	2707.14285714286
NHMUK_93.2.5.45	0.533	2.846	0.187	0.117	0.045	0.289	0.445	0.154	0.707	RODENTIA	Geomyidae	Su	Su_Geo	Pappogeomys_bulleri	149.999565138204
NHMUK_ZD_1858.10.16.3	2.193	33.962	0.065	0.129	0.033	0.246	1.566	0.553	2.394	DIPROTODONTIA	Potoroidae	Te	Out_Ae_Mars	Bettongia_lesueur	1300
NHMUK_ZD_1858.5.26.23	0.595	3.411	0.174	0.206	0.066	0.387	0.889	0.261	1.247	DIPROTODONTIA	Potoroidae	Te	Out_Ae_Mars	Bettongia_penicillata	1500
NHMUK_ZD_1981.1181	0.251	1.77	0.142	0.075	0.026	0.161	0.422	0.154	0.705	NOTORYCTEMORPHIA	Notoryctidae	Su	Su_Noto	Notoryctes_typhlops	53.25
NHMUK_ZD_1993.120	1.975	8.123	0.243	0.196	0.078	0.472	0.692	0.269	1.25	RODENTIA	Geomyidae	Su	Su_Geo	Orthogeomys_hispidus	499.999995007974
NHMUK_ZD_1994.199	0.033	0.218	0.15	0.091	0.022	0.127	0.57	0.2	0.776	RODENTIA	Sciuridae	Ae	Ae_Sciu	Hylopetes_phayrei	227
NHMUK_ZD_1998.409	0.19	0.75	0.253	0.123	0.045	0.273	0.429	0.109	0.58	RODENTIA	Diatomyidae	Te	Else	Laonastes_aenigmamus	374
NHMUK_ZD_1999.47	0.061	0.219	0.28	0.075	0.026	0.211	0.251	0.085	0.426	Eulipotyphla	Erinaceidae	Te	Out_Su_Tal	Hylomys_megalotis	75.448
NHMUK_ZE_1951.11.12.9	0.042	0.361	0.117	0.078	0.018	0.127	0.447	0.208	0.69	Eulipotyphla	Talpidae	Su	Su_Tal	Parascaptor_leucura	45.604
NHMUK_ZE_1958.3.11.7	0.137	0.628	0.218	0.106	0.032	0.186	0.368	0.167	0.714	Eulipotyphla	Talpidae	Su	Su_Tal	Scalopus_aquaticus	90
NMW12052	0.095	0.52	0.182	0.127	0.047	0.244	0.504	0.178	0.685	RODENTIA	Cricetidae	Su	Su_Ello	Ellobius_fuscocapillus	80
NMW15184	0.708	5.009	0.141	0.128	0.055	0.366	0.708	0.36	1.329	Eulipotyphla	Erinaceidae	Te	Out_Su_Tal	Paraechinus_hypomelas	292
NMW18256	0.006	0.066	0.09	0.047	0.017	0.088	0.385	0.124	0.51	RODENTIA	Calomyscidae	Te	Out_SciuAnoSpalProm	Calomyscus_bailwardi	20.4
NMW18413	0.295	1.029	0.287	0.136	0.04	0.237	0.353	0.136	0.683	RODENTIA	Bathyergidae	Su	Su_Hete	Cryptomys_hottentotus	132.5
NMW20329	0.248	1.04	0.238	0.118	0.048	0.273	0.398	0.153	0.679	RODENTIA	Cricetidae	Su	Su_Ello	Ellobius_lutescens	117.3125
NMW2158	1.638	8.048	0.204	0.172	0.099	0.512	0.764	0.403	1.44	RODENTIA	Spalacidae	Su	Su_Spal	Spalax_graecus	542
NMW23394	0.097	0.75	0.129	0.124	0.053	0.26	0.772	0.257	1.104	RODENTIA	Abrocomidae	Te	Else	Abrocoma_bennettii	265.5
NMW2432	0.969	7.051	0.137	0.119	0.044	0.258	0.587	0.242	0.975	AFROSORICIDA	Tenrecidae	Te	Else	Tenrec_ecaudatus	900
NMW26095	0.045	0.221	0.204	0.108	0.026	0.163	0.494	0.206	0.707	AFROSORICIDA	Chrysochloridae	Su	Su_Chry	Amblysomus_hottentotus	43.9997288359989
NMW29531	0.007	0.066	0.102	0.045	0.011	0.091	0.425	0.134	0.537	RODENTIA	Dipodidae	Te	Else	Sicista_betulina	8
NMW41180	0.888	4.222	0.21	0.09	0.036	0.27	0.447	0.226	0.842	Eulipotyphla	Erinaceidae	Te	Out_Su_Tal	Hemiechinus_auritus	342
NMW43360	0.057	0.52	0.109	0.065	0.015	0.101	0.646	0.251	0.995	RODENTIA	Cricetidae	Su	Su_Noti	Chelemys_macronyx	73.2993291651779
NMW61838	0.008	0.046	0.178	0.049	0.014	0.082	0.252	0.069	0.344	RODENTIA	Heteromyidae	Te	Out_Su_Geo	Perognathus_longimembris	8
NMW62569	0.1	0.536	0.187	0.082	0.023	0.139	0.338	0.188	0.813	Eulipotyphla	Talpidae	Su	Su_Tal	Parascalops_breweri	62.5
NMW63141	0.257	1.054	0.244	0.224	0.118	0.5	0.579	0.221	0.954	RODENTIA	Geomyidae	Su	Su_Geo	Thomomys_talpoides	104
NMW64409	0.007	0.066	0.1	0.034	0.01	0.057	0.322	0.149	0.553	Eulipotyphla	Talpidae	Te	Out_Su_Tal	Uropsilus_soricipes	16
NMW65068	0.163	1.804	0.09	0.088	0.031	0.229	0.583	0.164	0.825	RODENTIA	Spalacidae	Su	Su_Spal	Nannospalax_ehrenbergi	160
NMW7194	0.107	0.747	0.144	0.092	0.024	0.135	0.574	0.29	0.989	AFROSORICIDA	Chrysochloridae	Su	Su_Chry	Amblysomus_hottentotus	43.9997288359989
NMW970	0.346	1.371	0.253	0.112	0.048	0.315	0.39	0.191	0.798	AFROSORICIDA	Chrysochloridae	Su	Su_Chry	Chrysochloris_asiatica	49
SMNS-Z-MAM-160	0.161	1.809	0.089	0.184	0.047	0.29	1.243	0.301	1.53	Eulipotyphla	Talpidae	Su_sem	Su_sem	Desmana_moschata	383
ZFMK MAM 1979.0155	0.1	0.514	0.195	0.079	0.022	0.147	0.418	0.234	0.782	AFROSORICIDA	Tenrecidae	Su	Su_Ory	Oryzorictes_tetradactylus	36
ZFMK MAM 1981.1464	0.034	0.143	0.236	0.173	0.062	0.268	0.449	0.109	0.567	RODENTIA	Heteromyidae	Te	Out_Su_Geo	Heteromys_desmarestianus	72.5003327786575
ZMB-MAM-22747	0.005	0.029	0.162	0.062	0.014	0.094	0.317	0.088	0.406	RODENTIA	Anomaluridae	Ae	Ae_Ano	Idiurus_zenkeri	100
ZMB-MAM-35059	2.405	22.345	0.108	0.165	0.093	0.643	1.324	0.695	2.243	DIPROTODONTIA	Potoroidae	Te	Out_Ae_Mars	Aepyprymnus_rufescens	3250
ZMB_Mam_034358	5.007	19.94	0.251	0.219	0.216	1.041	0.548	0.242	1.101	RODENTIA	Muridae	Te	Out_SciuAnoSpalProm	Hyomys_goliath	813
ZMB_MAM_078534	0.092	0.736	0.125	0.164	0.075	0.29	0.79	0.308	1.107	RODENTIA	Geomyidae	Su	Su_Geo	Thomomys_bottae	297.58064516129
ZMB_Mam_10088	0.026	0.131	0.2	0.08	0.033	0.178	0.685	0.221	0.789	RODENTIA	Anomaluridae	Ae	Ae_Ano	Idiurus_macrotis	30
ZMB_Mam_103981	0.007	0.068	0.098	0.075	0.011	0.09	0.728	0.196	0.815	Eulipotyphla	Talpidae	Su	Su_Tal	Euroscaptor_mizura	35.47
ZMB_Mam_104697	0.038	0.125	0.306	0.165	0.059	0.268	0.491	0.181	0.629	DIPROTODONTIA	Petauridae	Ae	Ae_Mars	Petaurus_breviceps	110
ZMB_Mam_105768	0.056	0.363	0.154	0.079	0.031	0.201	0.46	0.173	0.721	RODENTIA	Petromuridae	Te	Out_Su_Hete	Petromus_typicus	200
ZMB_Mam_106888	0.741	4.141	0.179	0.112	0.036	0.278	0.523	0.179	0.799	RODENTIA	Bathyergidae	Su	Su_Hete	Georychus_capensis	181
ZMB_MAM_106893	0.318	1.798	0.177	0.143	0.042	0.268	0.77	0.244	1.07	DIPROTODONTIA	Pseudocheiridae	Ae	Ae_Mars	Petauroides_volans	1350
ZMB_MAM_106984	3.694	14.041	0.263	0.186	0.094	0.654	0.537	0.169	0.891	RODENTIA	Geomyidae	Su	Su_Geo	Orthogeomys_heterodus	615
ZMB_Mam_107240	0.394	1.76	0.224	0.118	0.06	0.29	0.585	0.236	0.931	RODENTIA	Bathyergidae	Su	Su_Hete	Heliophobius_argenteocinereus	160
ZMB_Mam_107241	2.533	8.008	0.316	0.209	0.072	0.556	0.578	0.212	0.881	RODENTIA	Bathyergidae	Su	Su_Hete	Bathyergus_suillus	624.99997503987
ZMB_MAM_12407	0.785	5.054	0.155	0.108	0.059	0.458	0.585	0.249	1.059	CARNIVORA	Mustelidae	Te	Out_Ae_Chi	Mustela_eversmanii	1350
ZMB_MAM_13295	44.299	139.167	0.318	0.381	0.203	1.18	1.572	1.366	3.9	CARNIVORA	Hyaenidae	Te	Out_Ae_Chi	Crocuta_crocuta	63000
ZMB_Mam_13543	0.209	0.754	0.277	0.143	0.065	0.305	0.411	0.172	0.7	RODENTIA	Echimyidae	Te	Out_Su_Cten	Proechimys_mincae	284.997
ZMB_MAM_15764	0.713	6.049	0.118	0.163	0.093	0.454	0.863	0.22	1.179	PERAMELEMORPHIA	Peramelidae	Te	Out_Su_Noto	Echymipera_clara	1236.5
ZMB_MAM_15963	815.513	1730.189	0.471	0.319	0.084	1.038	0.516	0.193	1.596	PERISSODACTYLA	Equidae	Te	Out_Ae_Chi	Equus_quagga	280000
ZMB_MAM_17246	1819.39	4149.097	0.439	0.253	0.085	1.617	0.404	0.15	1.462	CARNIVORA	Ursidae	Te	Out_Ae_Chi	Ailuropoda_melanoleuca	117500
ZMB_Mam_18180	0.186	1.012	0.184	0.133	0.047	0.262	0.656	0.332	1.133	RODENTIA	Ctenomyidae	Su	Su_Cten	Ctenomys_tucumanus	217.000132985542
ZMB_Mam_21098	10.354	47.144	0.22	0.099	0.036	0.259	0.399	0.138	0.849	HYRACOIDEA	Procaviidae	Te	Out_Aq_Sir_Su_Xen	Dendrohyrax_arboreus	3000
ZMB_MAM_21249	13.347	27.271	0.489	0.187	0.084	0.535	0.318	0.162	0.83	RODENTIA	Spalacidae	Su	Su_Spal	Rhizomys_sumatrensis	3000
ZMB_MAM_21479	6.999	17.944	0.39	0.176	0.065	0.492	0.36	0.114	0.629	HYRACOIDEA	Procaviidae	Te	Out_Aq_Sir_Su_Xen	Heterohyrax_brucei	2456.7
ZMB_Mam_22986	0.436	1.841	0.237	0.13	0.077	0.395	0.426	0.15	0.728	CARNIVORA	Herpestidae	Te	Out_Ae_Chi	Helogale_parvula	274.8
ZMB_MAM_26760	0.208	0.545	0.382	0.249	0.119	0.495	0.48	0.156	0.64	DIDELPHIMORPHIA	Didelphidae	Te	Else	Caluromys_philander	350
ZMB_Mam_2761	2.217	14.394	0.154	0.118	0.047	0.394	0.645	0.304	1.242	Eulipotyphla	Solenodontidae	Te	Else	Solenodon_cubanus	1000
ZMB_Mam_3121	0.171	2.291	0.075	0.181	0.088	0.346	2.183	0.522	2.367	DASYUROMORPHIA	Myrmecobiidae	Te	Else	Myrmecobius_fasciatus	471.5
ZMB_Mam_3202	3.488	15.881	0.22	0.178	0.07	0.512	0.835	0.42	1.561	RODENTIA	Capromyidae	Te	Out_Su_Cten	Capromys_pilorides	4683
ZMB_Mam_32194	4941.31	17900.161	0.276	1.777	1.984	6.779	2.999	3.607	13.06	PERISSODACTYLA	Rhinocerotidae	Te	Out_Ae_Chi	Diceros_bicornis	1100000
ZMB_Mam_34364	1.33	5.05	0.263	0.122	0.052	0.439	0.398	0.13	0.685	RODENTIA	Muridae	Te	Out_SciuAnoSpalProm	Uromys_anak	71.7425373134328
ZMB_MAM_35173	0.163	1.038	0.157	0.097	0.032	0.174	0.494	0.249	0.926	AFROSORICIDA	Chrysochloridae	Su	Su_Chry	Calcochloris_obtusirostris	24
ZMB_MAM_35694	0.54	2.788	0.194	0.096	0.029	0.172	0.422	0.173	0.742	NOTORYCTEMORPHIA	Notoryctidae	Su	Su_Noto	Notoryctes_typhlops	53.25
ZMB_Mam_35793	0.997	2.894	0.345	0.156	0.059	0.371	0.428	0.182	0.872	PRIMATES	Aotidae	Te	Out_Ae_Der	Aotus_azarae	944.25
ZMB_Mam_36344	1.471	5.268	0.279	0.257	0.126	0.616	0.992	0.519	1.712	RODENTIA	Anomaluridae	Ae	Ae_Ano	Anomalurus_derbianus	650
ZMB_Mam_36475	0.733	2.345	0.313	0.157	0.056	0.416	0.536	0.241	1.074	RODENTIA	Anomaluridae	Ae	Ae_Ano	Anomalurus_beecrofti	465
ZMB_Mam_38821	0.484	3.414	0.142	0.116	0.053	0.378	0.511	0.151	0.713	RODENTIA	Ctenomyidae	Su	Su_Cten	Ctenomys_magellanicus	272.000686407695
ZMB_MAM_44588	0.477	1.77	0.27	0.082	0.025	0.17	0.298	0.115	0.577	AFROSORICIDA	Tenrecidae	Te	Else	Setifer_setosus	225
ZMB_MAM_48713	350.245	1353.494	0.259	0.218	0.105	1.372	0.831	0.332	2.222	ARTIODACTYLA	Bovidae	Te	Out_Aq_Cet	Tragelaphus_imberbis	82500
ZMB_MAM_4950	1751.613	3734.876	0.469	0.327	0.07	1.267	0.526	0.155	1.428	PERISSODACTYLA	Tapiridae	Te	Out_Ae_Chi	Tapirus_indicus	250000
ZMB_MAM_49955	1.416	12.366	0.114	0.146	0.097	0.567	0.939	0.301	1.421	CARNIVORA	Canidae	Te	Out_Ae_Chi	Vulpes_vulpes	4132
ZMB_MAM_5071	0.151	0.775	0.194	0.074	0.027	0.188	0.294	0.085	0.452	RODENTIA	Heteromyidae	Te	Out_Su_Geo	Perognathus_fasciatus	11.5499472298547
ZMB_Mam_5294	1.746	5.918	0.295	0.164	0.067	0.51	0.563	0.209	0.84	PRIMATES	Galagidae	Te	Out_Ae_Der	Otolemur_garnettii	1300
ZMB_Mam_5371	2.128	8.168	0.261	0.195	0.131	0.687	0.575	0.226	1.056	RODENTIA	Nesomyidae	Te	Out_SciuAnoSpalProm	Cricetomys_gambianus	1500
ZMB_MAM_55128	0.004	0.044	0.087	0.031	0.007	0.056	0.353	0.143	0.485	CHIROPTERA	Vespertilionidae	Ae	Ae_Chi	Pipistrellus_pipistrellus	5
ZMB_Mam_56731	0.023	0.128	0.177	0.095	0.033	0.19	0.376	0.114	0.505	CARNIVORA	Mustelidae	Te	Out_Ae_Chi	Mustela_nivalis	46.9
ZMB_MAM_5810	0.619	3.383	0.183	0.185	0.057	0.335	0.77	0.288	1.206	Eulipotyphla	Erinaceidae	Te	Out_Su_Tal	Atelerix_albiventris	500
ZMB_MAM_58145	2.815	13.954	0.202	0.18	0.067	0.54	0.986	0.505	1.687	CARNIVORA	Felidae	Te	Out_Ae_Chi	Leptailurus_serval	13350
ZMB_MAM_6007	0.833	2.255	0.37	0.135	0.051	0.259	0.278	0.081	0.453	CINGULATA	Dasypodidae	Su	Su_Xen	Chlamyphorus_truncatus	44.3
ZMB_MAM_60597	3.379	12.872	0.263	0.192	0.081	0.563	0.551	0.215	1.101	DIPROTODONTIA	Potoroidae	Te	Out_Ae_Mars	Bettongia_gaimardi	1725
ZMB_Mam_60682	0.41	2.823	0.145	0.066	0.021	0.17	0.335	0.141	0.662	Eulipotyphla	Talpidae	Su	Su_Tal	Talpa_europaea	92.5
ZMB_MAM_6241	0.03	0.143	0.21	0.064	0.014	0.108	0.24	0.066	0.341	DIPROTODONTIA	Acrobatidae	Ae	Ae_Mars	Acrobates_pygmaeus	13
ZMB_Mam_62455	0.292	1.755	0.167	0.08	0.023	0.188	0.351	0.144	0.669	Eulipotyphla	Talpidae	Su	Su_Tal	Mogera_wogura	97
ZMB_MAM_66825	0.171	0.751	0.227	0.076	0.019	0.131	0.378	0.124	0.628	CHIROPTERA	Pteropodidae	Ae	Ae_Chi	Dobsonia_peronii	224
ZMB_MAM_68945	29.016	82.381	0.352	0.293	0.246	1.438	0.581	0.214	1.196	CARNIVORA	Viverridae	Te	Out_Ae_Chi	Civettictis_civetta	13667
ZMB_Mam_69096	1.316	5.066	0.26	0.257	0.151	0.613	0.801	0.313	1.152	DERMOPTERA	Cynocephalidae	Ae	Ae_Der	Galeopterus_variegatus	1100
ZMB_Mam_69105	2.653	8.086	0.328	0.163	0.064	0.373	0.462	0.152	0.786	DERMOPTERA	Cynocephalidae	Ae	Ae_Der	Cynocephalus_volans	1300
ZMB_Mam_70801	2.195	8.255	0.266	0.254	0.117	0.753	0.674	0.218	1.01	LAGOMORPHA	Leporidae	Te	Else	Lepus_europaeus	4175
ZMB_Mam_70881	35.135	103.941	0.338	0.4	0.377	1.766	0.76	0.421	1.962	RODENTIA	Hystricidae	Te	Else	Hystrix_africaeaustralis	24000
ZMB_Mam_71049	18.729	82.464	0.227	0.295	0.172	1.101	1.142	0.528	2.199	ARTIODACTYLA	Moschidae	Te	Out_Aq_Cet	Moschus_moschiferus	10000
ZMB_Mam_71181	0.306	1.046	0.292	0.151	0.083	0.449	0.371	0.158	0.767	RODENTIA	Ctenodactylidae	Te	Else	Ctenodactylus_gundi	288.8
ZMB_Mam_71612	0.551	2.26	0.244	0.064	0.022	0.183	0.278	0.109	0.447	AFROSORICIDA	Tenrecidae	Te	Else	Echinops_telfairi	180
ZMB_MAM_71614	0.008	0.095	0.079	0.04	0.011	0.069	0.36	0.105	0.519	AFROSORICIDA	Tenrecidae	Te	Else	Microgale_cowani	43.9
ZMB_MAM_72232	0.952	5.132	0.185	0.205	0.091	0.447	1.164	0.491	1.708	Eulipotyphla	Erinaceidae	Te	Out_Su_Tal	Echinosorex_gymnura	1250
ZMB_Mam_72392	8.187	22.168	0.369	0.265	0.148	0.845	0.536	0.226	1.167	RODENTIA	Thryonomyidae	Te	Out_Su_Hete	Thryonomys_swinderianus	6600
ZMB_Mam_72483	3.567	8.708	0.41	0.258	0.171	1.043	0.451	0.177	0.854	RODENTIA	Dasyproctidae	Te	Else	Dasyprocta_punctata	2674.97667835557
ZMB_MAM_72566	0.268	0.749	0.357	0.191	0.089	0.391	0.363	0.172	0.716	RODENTIA	Spalacidae	Su	Su_Spal	Tachyoryctes_splendens	220
ZMB_Mam_7259	0.156	1.017	0.154	0.11	0.063	0.33	0.721	0.242	0.929	RODENTIA	Echimyidae	Te	Out_Su_Cten	Kannabateomys_amblyonyx	599.998
ZMB_Mam_72793	0.032	0.128	0.25	0.077	0.02	0.13	0.271	0.096	0.421	RODENTIA	Muridae	Te	Out_SciuAnoSpalProm	Tatera_indica	146.7
ZMB_Mam_74869	259.359	910.809	0.285	0.277	0.064	0.875	0.92	0.309	2.017	PRIMATES	Cercopithecidae	Te	Out_Ae_Der	Papio_anubis	19500
ZMB_MAM_76897	0.16	1.009	0.159	0.059	0.018	0.103	0.317	0.122	0.626	AFROSORICIDA	Chrysochloridae	Su	Su_Chry	Chrysochloris_asiatica	49
ZMB_MAM_78469	4.442	37.066	0.12	0.128	0.04	0.299	0.937	0.414	1.675	DIPROTODONTIA	Hypsiprymnodontidae	Te	Out_Ae_Mars	Hypsiprymnodon_moschatus	500
ZMB_MAM_78541	0.105	0.642	0.164	0.086	0.033	0.189	0.35	0.091	0.471	RODENTIA	Cricetidae	Su	Su_Ello	Ellobius_talpinus	40
ZMB_Mam_78542	0.013	0.359	0.037	0.074	0.024	0.128	1.231	0.343	1.395	RODENTIA	Cricetidae	Te	Out_SciuAnoSpalProm	Dicrostonyx_groenlandicus	66
ZMB_MAM_78545	0.831	8.151	0.102	0.178	0.079	0.392	1.075	0.348	1.701	RODENTIA	Spalacidae	Su	Su_Spal	Spalax_microphthalmus	470
ZMB_Mam_78560	0.828	10.831	0.076	0.124	0.048	0.329	1.815	1.013	3.103	RODENTIA	Sciuridae	Ae	Ae_Sciu	Petaurista_petaurista	1750
ZMB_Mam_78602	0.015	0.066	0.23	0.107	0.034	0.163	0.416	0.099	0.522	RODENTIA	Sciuridae	Ae	Ae_Sciu	Pteromys_volans	130
ZMB_MAM_79109	0.098	0.517	0.19	0.092	0.043	0.21	0.443	0.212	0.739	RODENTIA	Bathyergidae	Su	Su_Hete	Heterocephalus_glaber	35
ZMB_Mam_7975	152.796	286.523	0.533	0.485	0.435	2.522	0.483	0.164	0.97	ARTIODACTYLA	Suidae	Te	Else	Sus_scrofa	130000
ZMB_Mam_81126	0.004	1.059	0.004	0.178	0.065	0.23	2.876	0.028	2.878	RODENTIA	Chinchillidae	Te	Else	Chinchilla_lanigera	642.5
ZMB_Mam_8283	0.123	0.361	0.34	0.132	0.054	0.316	0.336	0.113	0.471	RODENTIA	Echimyidae	Te	Out_Su_Cten	Thrichomys_apereoides	373.5
ZMB_Mam_8317	0.025	0.219	0.112	0.077	0.031	0.129	0.576	0.207	0.773	RODENTIA	Octodontidae	Su	Su_Octo	Spalacopus_cyanus	98
ZMB_Mam_8321	0.071	0.538	0.132	0.174	0.079	0.319	0.983	0.349	1.286	RODENTIA	Octodontidae	Te	Out_Su_Octo	Octodon_degus	197.667333333333
ZMB_Mam_8345	0.818	2.277	0.359	0.113	0.047	0.313	0.272	0.105	0.563	RODENTIA	Echimyidae	Te	Out_Su_Cten	Echimys_chrysurus	652.499224727583
ZMB_Mam_84912	0.136	0.54	0.253	0.125	0.046	0.268	0.472	0.191	0.776	MACROSCELIDEA	Macroscelididae	Te	Out_Su_Chry_Ory	Petrodromus_tetradactylus	210
ZMB_MAM_85644	0.058	0.285	0.202	0.051	0.012	0.083	0.33	0.163	0.601	CHIROPTERA	Megadermatidae	Ae	Ae_Chi	Megaderma_spasma	26
ZMB_MAM_85657	0.209	1.067	0.196	0.08	0.017	0.14	0.453	0.215	0.869	CHIROPTERA	Noctilionidae	Ae	Ae_Chi	Noctilio_leporinus	50
ZMB_Mam_86677	0.198	1.01	0.196	0.158	0.104	0.379	0.543	0.131	0.693	RODENTIA	Muridae	Te	Out_SciuAnoSpalProm	Rhabdomys_pumilio	51
ZMB_MAM_87169	0.036	0.127	0.283	0.08	0.021	0.138	0.264	0.087	0.39	SCANDENTIA	Tupaiidae	Te	Else	Tupaia_javanica	105
ZMB_MAM_88424	1.934	4.554	0.425	0.186	0.038	0.325	0.415	0.132	0.718	CHIROPTERA	Pteropodidae	Ae	Ae_Chi	Pteropus_vampyrus	872
ZMB_Mam_89416	12.083	36.25	0.333	0.199	0.086	0.621	0.524	0.243	1.251	HYRACOIDEA	Procaviidae	Te	Out_Aq_Sir_Su_Xen	Procavia_capensis	3600
ZMB_Mam_91292	5.946	27.618	0.215	0.353	0.208	0.948	1.366	0.582	2.029	RODENTIA	Sciuridae	Ae	Ae_Sciu	Petaurista_philippensis	1652
ZMB_Mam_93877	0.053	0.747	0.071	0.096	0.03	0.164	0.966	0.254	1.172	LAGOMORPHA	Leporidae	Te	Else	Ochotona_princeps	100
ZMB_Mam_94752	259.215	625.612	0.414	0.364	0.1	1.188	0.745	0.267	2.073	ARTIODACTYLA	Cervidae	Te	Out_Aq_Cet	Dama_dama	70000
